# Supplementary material for: Distribution, classification, domain architectures and evolution of prolyl oligopeptidases in prokaryotic lineages
Source: BMC Genomics. 2014 Nov 18;15(1):985. doi: 10.1186/1471-2164-15-985 (PMC4522959; doi:10.1186/1471-2164-15-985)
Supplement: Supplementary file 1 — Additional file 1: Table S1a: Sequenced bacterial and archaeal genomes analysed in this study. Table S1b: BLAST searches of Shewanella genomes, cellular localization and domain architecture of multiple POP proteins of Shewanella. Table S1c Annotated hypothetical proteins. (XLS 214 KB) [file 12864_2014_7072_MOESM1_ESM.xls]

## Sheet: S1a
Supplementary Table 1a: Sequenced bacterial and archael genomes analyzed in this study
Phylum name	BACTERIAL GENOMES
Acidobacteriales
1	Acidobacterium_capsulatum_ATCC_51196_uid59127
Actinobacteria
1	Acidimicrobium_ferrooxidans_DSM_10331_uid59215
2	Acidothermus_cellulolyticus_11B_uid58501
3	Actinosynnema_mirum_DSM_43827_uid58951
4	Amycolatopsis_mediterranei_U32_uid50565
5	Arcanobacterium_haemolyticum_DSM_20595_uid49489
6	Atopobium_parvulum_DSM_20469_uid59195
7	Beutenbergia_cavernae_DSM_12333_uid59047
8	Bifidobacterium_adolescentis_ATCC_15703_uid58559
9	Bifidobacterium_animalis_lactis_AD011_uid58911
10	Bifidobacterium_bifidum_PRL2010_uid59883
11	Bifidobacterium_dentium_Bd1_uid43091
12	Bifidobacterium_longum_BBMN68_uid60163
13	Bifidobacterium_longum_infantis_ATCC_15697_uid58677
14	Blattabacterium__Blattella_germanica__Bge_uid41533
15	Blattabacterium__Periplaneta_americana__BPLAN_uid41287
16	Brachybacterium_faecium_DSM_4810_uid58649
17	Catenulispora_acidiphila_DSM_44928_uid59077
18	Cellulomonas_flavigena_DSM_20109_uid48821
19	Clavibacter_michiganensis_NCPPB_382_uid19643
20	Clavibacter_michiganensis_sepedonicus
21	Conexibacter_woesei_DSM_14684_uid43467
22	Corynebacterium_aurimucosum_ATCC_700975_uid59409
23	Corynebacterium_diphtheriae_NCTC_13129_uid57691
24	Corynebacterium_efficiens_YS-314
25	Corynebacterium_glutamicum_ATCC_13032_Bielefeld_uid13760
26	Corynebacterium_jeikeium_K411_uid58399
27	Corynebacterium_kroppenstedtii_DSM_44385_uid59411
28	Corynebacterium_pseudotuberculosis_uid50585
29	Corynebacterium_urealyticum_DSM_7109_uid29211
30	Cryptobacterium_curtum_DSM_15641_uid59041
31	Eggerthella_lenta_DSM_2243_uid59079
32	Frankia_alni_ACN14a_uid58695
33	Gardnerella_vaginalis_409_05_uid43211
34	Geodermatophilus_obscurus_DSM_43160_uid43725
35	Gordonia_bronchialis_DSM_43247_uid41403
36	Jonesia_denitrificans_DSM_20603_uid59053
37	Kineococcus_radiotolerans_SRS30216_uid58067
38	Kocuria_rhizophila_DC2201_uid59099
39	Kribbella_flavida_DSM_17836_uid43465
40	Kytococcus_sedentarius_DSM_20547_uid59071
41	Leifsonia_xyli_CTCB07_uid57759
42	Micrococcus_luteus_NCTC_2665_uid59033
43	Micromonospora_aurantiaca_ATCC_27029_uid42501
44	Mobiluncus_curtisii_ATCC_43063_uid49695
45	Mycobacterium_abscessus_ATCC_19977_uid15691
46	Mycobacterium_avium_104_uid57693
47	Mycobacterium_avium_paratuberculosis_K_10_uid57699
48	Mycobacterium_bovis_AF2122_97_uid57695
49	Mycobacterium_gilvum_PYR_GCK_uid59421
50	Mycobacterium_JLS_uid58489
51	Mycobacterium_KMS_uid58491
52	Mycobacterium_leprae_Br4923_uid59293
53	Mycobacterium_marinum_M_uid59423
54	Mycobacterium_MCS_uid58465
55	Mycobacterium_smegmatis_MC2_155_uid57701
56	Mycobacterium_tuberculosis_CDC1551_uid57775
57	Mycobacterium_ulcerans_Agy99_uid16230
58	Mycobacterium_vanbaalenii_PYR_1_uid58463
59	Nakamurella_multipartita_DSM_44233_uid59221
60	Nocardia_farcinica_IFM_10152_uid58203
61	Nocardioides_JS614_uid58149
62	Nocardiopsis_dassonvillei_DSM_43111_uid49483
63	Olsenella_uli_DSM_7084_uid51367
64	Propionibacterium_acnes_KPA171202_uid58101
65	Propionibacterium_freudenreichii_shermanii_CIRM_BIA1_uid49535
66	Renibacterium_salmoninarum_ATCC_33209_uid58899
67	Rhodococcus_equi_103S_uid60171
68	Rhodococcus_erythropolis_PR4_uid59019
69	Rhodococcus_jostii_RHA1_uid58325
70	Rhodococcus_opacus_B4_uid13791
71	Rothia_dentocariosa_ATCC_17931_uid49331
72	Rothia_mucilaginosa_uid43093
73	Rubrobacter_xylanophilus_DSM_9941_uid58057
74	Saccharomonospora_viridis_DSM_43017_uid59055
75	Saccharopolyspora_erythraea_NRRL_2338_uid18489
76	Salinispora_arenicola_CNS_205_uid58659
77	Salinispora_tropica_CNB_440_uid58565
78	Sanguibacter_keddieii_DSM_10542_uid40845
79	Segniliparus_rotundus_DSM_44985_uid49049
80	Slackia_heliotrinireducens_DSM_20476_uid59051
81	Stackebrandtia_nassauensis_DSM_44728_uid46663
82	Streptomyces_avermitilis_MA_4680_uid57739
83	Streptomyces_coelicolor_A3_2__uid57801
84	Streptomyces_griseus_NBRC_13350_uid58983
85	Streptomyces_scabiei_87_22_uid46531
86	Streptosporangium_roseum_DSM_43021_uid42521
87	Thermobaculum_terrenum_ATCC_BAA_798_uid42011
88	Thermobifida_fusca_YX_uid57703
89	Thermobispora_bispora_DSM_43833_uid48999
90	Thermomonospora_curvata_DSM_43183_uid41885
91	Tropheryma_whipplei_TW08_27_uid57961
92	Tsukamurella_paurometabola_DSM_20162_uid48829
93	Xylanimonas_cellulosilytica_DSM_15894_uid41935
Aquificae
1	Aquifex_aeolicus_VF5_uid57765
2	Hydrogenobacter_thermophilus_TK_6_uid45927
3	Hydrogenobaculum_Y04AAS1_uid58857
4	Persephonella_marina_EX_H1_uid58119
5	Sulfurihydrogenibium_azorense_Az_Fu1_uid58121
6	Sulfurihydrogenibium_YO3AOP1_uid58855
7	Thermocrinis_albus_DSM_14484_uid46231
Bacteroidales
1	Bacteroides_fragilis_NCTC_9343_uid57639
2	Bacteroides_fragilis_YCH46_uid58195
3	Bacteroides_thetaiotaomicron_VPI-5482_uid399
4	Bacteroides_vulgatus_ATCC_8482_uid58253
5	Paludibacter_propionicigenes_WB4_uid60725
6	Parabacteroides_distasonis_ATCC_8503_uid58301
7	Porphyromonas_gingivalis_ATCC_33277_uid58879
8	Porphyromonas_gingivalis_W83_uid57641
9	Prevotella_melaninogenica_ATCC_25845_uid51377
10	Prevotella_ruminicola_23_uid47507
Chlamydiales
1	Chlamydia_muridarum_Nigg_uid57785
2	Chlamydia_trachomatis_434_Bu_uid28583
3	Chlamydia_trachomatis_A_HAR_13_uid58333
4	Chlamydia_trachomatis_B_Jali20_OT_uid59351
5	Chlamydia_trachomatis_B_TZ1A828_OT_uid59349
6	Chlamydia_trachomatis_D_UW_3_CX_uid57637
7	Chlamydia_trachomatis_L2b_UCH_1_proctitis_uid28585
8	Chlamydophila_abortus_S26_3_uid57963
9	Chlamydophila_caviae_GPIC_uid57783
10	Chlamydophila_felis_Fe_C_56_uid57971
11	Chlamydophila_pneumoniae_AR39_uid57809
12	Chlamydophila_pneumoniae_CWL029_uid57811
13	Chlamydophila_pneumoniae_J138_uid57829
14	Chlamydophila_pneumoniae_TW_183_uid57997
15	Coraliomargarita_akajimensis_DSM_45221_uid47079
16	Methylacidiphilum_infernorum_V4_uid59161
17	Opitutus_terrae_PB90_1_uid58965
18	Waddlia_chondrophila_WSU_86_1044_uid49531
Chlorobi
1	Chelativorans_BNC1_uid58069
2	Chitinophaga_pinensis_DSM_2588_uid59113
3	Chlorobaculum_parvum_NCIB_8327_uid59185
4	Chlorobium_chlorochromatii_CaD3_uid58375
5	Chlorobium_limicola_DSM_245_uid58127
6	Chlorobium_luteolum_DSM_273_uid58175
7	Chlorobium_phaeobacteroides_BS1_uid58131
8	Chlorobium_phaeobacteroides_DSM_266_uid58133
9	Chlorobium_phaeovibrioides_DSM_265_uid58129
10	Chlorobium_tepidum_TLS_uid57897
11	Chloroherpeton_thalassium_ATCC_35110_uid59187
12	Croceibacter_atlanticus_HTCC2559_uid49661
13	Cytophaga_hutchinsonii_ATCC_33406_uid57651
14	Dyadobacter_fermentans_DSM_18053_uid59049
15	Flavobacteriaceae_bacterium_3519_10_uid59413
16	Flavobacteriales_bacterium_HTCC2170_uid51877
17	Flavobacterium_johnsoniae_UW101_uid58493
18	Flavobacterium_psychrophilum_JIP02_86_uid19979
19	Gramella_forsetii_KT0803_uid58881
20	Haemophilus_somnus_129PT_uid57929
21	Haemophilus_somnus_2336_uid57979
22	Leadbetterella_byssophila_DSM_17132_uid60161
23	Marivirga_tractuosa_DSM_4126_uid60837
24	Pedobacter_heparinus_DSM_2366_uid59111
25	Pelodictyon_phaeoclathratiforme_BU_1_uid58173
26	Prosthecochloris_aestuarii_DSM_271_uid58151
27	Rhodothermus_marinus_DSM_4252_uid41729
28	Riemerella_anatipestifer_DSM_15868_uid60727
29	Robiginitalea_biformata_HTCC2501_uid58285
30	Salinibacter_ruber_DSM_13855_uid58513
31	Salinibacter_ruber_M8_uid47323
32	Spirosoma_linguale_DSM_74_uid43413
33	Zunongwangia_profunda_SM_A87_uid48073
Chloroflexi
1	Chloroflexus_aurantiacus_J_10_fl_uid57657
2	Chloroflexus_Y_400_fl_uid59085
3	Dehalococcoides_BAV1_uid58477
4	Dehalococcoides_CBDB1_uid58413
5	Dehalococcoides_ethenogenes_195_uid57763
6	Dehalococcoides_GT_uid42115
7	Dehalococcoides_VS_uid42393
8	Dehalogenimonas_lykanthroporepellens_BL_DC_9_uid48131
9	Herpetosiphon_aurantiacus_ATCC_23779_uid58599
10	Roseiflexus_castenholzii_DSM_13941_uid58287
11	Roseiflexus_RS_1_uid58523
12	Sphaerobacter_thermophilus_DSM_20745_uid41997
13	Thermomicrobium_roseum_DSM_5159_uid59341
Cyanobacteria
1	Acaryochloris_marina_MBIC11017_uid58167
2	Anabaena_variabilis_ATCC_29413_uid58043
3	cyanobacterium_UCYN_A_uid43697
4	Cyanothece_ATCC_51142_uid59013
5	Cyanothece_PCC_7424_uid59025
6	Cyanothece_PCC_7425_uid59435
7	Cyanothece_PCC_7822_uid52547
8	Cyanothece_PCC_8801_uid59027
9	Cyanothece_PCC_8802_uid59143
10	Gloeobacter_violaceus_PCC_7421_uid58011
11	Microcystis_aeruginosa_NIES_843_uid59101
12	_Nostoc_azollae__0708_uid49725
13	Nostoc_PCC_7120_uid57803
14	Nostoc_punctiforme_PCC_73102_uid57767
15	Prochlorococcus_marinus_AS9601_uid58307
16	Prochlorococcus_marinus_CCMP1375_uid57995
17	Prochlorococcus_marinus_MIT_9211_uid58309
18	Prochlorococcus_marinus_MIT_9215_uid58819
19	Prochlorococcus_marinus_MIT_9301_uid58437
20	Prochlorococcus_marinus_MIT_9303_uid58305
21	Prochlorococcus_marinus_MIT_9312_uid58357
22	Prochlorococcus_marinus_MIT_9313_uid57773
23	Prochlorococcus_marinus_MIT_9515_uid58313
24	Prochlorococcus_marinus_NATL1A_uid58423
25	Prochlorococcus_marinus_NATL2A_uid58359
26	Prochlorococcus_marinus_pastoris_CCMP1986_uid57761
27	Synechococcus_CC9311_uid58123
28	Synechococcus_CC9605_uid58319
29	Synechococcus_CC9902_uid58323
30	Synechococcus_elongatus_PCC_6301_uid58235
31	Synechococcus_elongatus_PCC_7942_uid58045
32	Synechococcus_JA_2_3B_a_2_13__uid58537
33	Synechococcus_JA_3_3Ab_uid58535
34	Synechococcus_PCC_7002_uid59137
35	Synechococcus_RCC307_uid13654
36	Synechococcus_sp_WH8102
37	Synechococcus_WH_7803_uid13642
38	Synechocystis_PCC_6803_uid57659
39	Thermosynechococcus_elongatus_BP_1_uid57907
40	Trichodesmium_erythraeum_IMS101_uid57925
Deferribacteres
1	Calditerrivibrio_nitroreducens_DSM_19672_uid60821
2	Deferribacter_desulfuricans_SSM1_uid46653
3	Denitrovibrio_acetiphilus_DSM_12809_uid46657
Deinococcus-thermus
1	Deinococcus_deserti_VCD115_uid58615
2	Deinococcus_geothermalis_DSM_11300_uid58275
3	Deinococcus_radiodurans_R1_uid57665
4	Meiothermus_ruber_DSM_1279_uid46661
5	Meiothermus_silvanus_DSM_9946_uid49485
6	Oceanithermus_profundus_DSM_14977_uid60855
7	Thermus_thermophilus_HB27_uid58033
8	Thermus_thermophilus_HB8_uid58223
9	Truepera_radiovictrix_DSM_17093_uid49533
Dictyoglomi
1	Dictyoglomus_thermophilum_H_6_12_uid59439
2	Dictyoglomus_turgidum_DSM_6724_uid59177
Elusimicrobium
1	Elusimicrobium_minutum_Pei191_uid58949
2	uncultured_Termite_group_1_bacterium_phylotype_Rs_D17
Fibrobacteres
1	Fibrobacter_succinogenes_S85_uid41169
2	Candidatus_Solibacter_usitatus_Ellin6076_uid58139
Firmicutes
1	Acetohalobium_arabaticum_DSM_5501_uid51423
2	Acidaminococcus_fermentans_DSM_20731_uid43471
3	Alicyclobacillus_acidocaldarius_DSM_446_uid59199
4	Alkaliphilus_metalliredigens_QYMF_uid58171
5	Alkaliphilus_oremlandii_OhILAs_uid58495
6	Ammonifex_degensii_KC4_uid41053
7	Anaerococcus_prevotii_DSM_20548_uid59219
8	Anoxybacillus_flavithermus_WK1_uid59135
9	Bacillus_amyloliquefaciens_DSM7_uid53535
10	Bacillus_amyloliquefaciens_FZB42_uid58271
11	Bacillus_anthracis_A0248_uid59385
12	Bacillus_anthracis__Ames_Ancestor__uid58083
13	Bacillus_anthracis_Ames_uid57909
14	Bacillus_anthracis_CDC_684_uid59303
15	Bacillus_anthracis_CI_uid50615
16	Bacillus_anthracis_Sterne_uid58091
17	Bacillus_atrophaeus_1942_uid59887
18	Bacillus_cereus_03BB102_uid59299
19	Bacillus_cereus_AH187_uid58753
20	Bacillus_cereus_AH820_uid58751
21	Bacillus_cereus_ATCC_10987_uid57673
22	Bacillus_cereus_ATCC_14579_uid57975
23	Bacillus_cereus_B4264_uid58757
24	Bacillus_cereus_E33L_uid58103
25	Bacillus_cereus_G9842_uid58759
26	Bacillus_cereus_Q1_uid58529
27	Bacillus_clausii_KSM_K16_uid58237
28	Bacillus_cytotoxicus_NVH_391_98_uid58317
29	Bacillus_halodurans_C_125_uid57791
30	Bacillus_licheniformis_ATCC_14580_uid58097
31	Bacillus_licheniformis_ATCC_14580_uid58199
32	Bacillus_megaterium_DSM319_uid48371
33	Bacillus_megaterium_QM_B1551_uid15862
34	Bacillus_pseudofirmus_OF4_uid45847
35	Bacillus_pumilus_SAFR_032_uid59017
36	Bacillus_selenitireducens_MLS10_uid49513
37	Bacillus_subtilis_168_uid57675
38	Bacillus_subtilis_spizizenii_W23_uid51879
39	Bacillus_thuringiensis_Al_Hakam_uid58795
40	Bacillus_thuringiensis_BMB171_uid49135
41	Bacillus_thuringiensis_serovar_konkukian_97_27_uid58089
42	Bacillus_tusciae_DSM_2912_uid48361
43	Bacillus_weihenstephanensis_KBAB4_uid58315
44	Brevibacillus_brevis_NBRC_100599_uid59175
45	Butyrivibrio_proteoclasticus_B316_uid51489
46	Caldicellulosiruptor_bescii_DSM_6725_uid59201
47	Caldicellulosiruptor_hydrothermalis_108_uid60157
48	Caldicellulosiruptor_kristjanssonii_177R1B_uid60393
49	Caldicellulosiruptor_kronotskyensis_2002_uid60491
50	Caldicellulosiruptor_obsidiansis_OB47_uid51501
51	Caldicellulosiruptor_owensensis_OL_uid60165
52	Caldicellulosiruptor_saccharolyticus_DSM_8903_uid58289
53	Carboxydothermus_hydrogenoformans_Z_2901_uid57821
54	Clostridiales_genomosp__BVAB3_UPII9_5_uid46219
55	Clostridium_acetobutylicum_ATCC_824_uid57677
56	Clostridium_beijerinckii_NCIMB_8052_uid58137
57	Clostridium_botulinum_A
58	Clostridium_botulinum_A2_Kyoto_uid59229
59	Clostridium_botulinum_A3_Loch_Maree_uid59149
60	Clostridium_botulinum_A_ATCC_19397_uid58927
61	Clostridium_botulinum_A_Hall_uid58931
62	Clostridium_botulinum_B1_Okra_uid59147
63	Clostridium_botulinum_Ba4_657_uid59173
64	Clostridium_botulinum_B_Eklund_17B_uid59159
65	Clostridium_botulinum_E3_Alaska_E43_uid59157
66	Clostridium_botulinum_F_Langeland_uid58929
67	Clostridium_cellulolyticum_H10_uid58709
68	Clostridium_cellulovorans_743B_uid51503
69	Clostridium_difficile_630_uid57679
70	Clostridium_difficile_CD196_uid41017
71	Clostridium_difficile_R20291_uid40921
72	Clostridium_kluyveri_DSM_555_uid58885
73	Clostridium_kluyveri_NBRC_12016_uid59369
74	Clostridium_ljungdahlii_DSM_13528_uid50583
75	Clostridium_novyi_NT_uid58643
76	Clostridium_perfringens_13_uid57681
77	Clostridium_perfringens_ATCC_13124_uid57901
78	Clostridium_perfringens_SM101_uid58117
79	Clostridium_phytofermentans_ISDg_uid58519
80	Clostridium_saccharolyticum_WM1_uid51419
81	Clostridium_sticklandii_DSM_519_uid59585
82	Clostridium_tetani_E88_uid57683
83	Clostridium_thermocellum_ATCC_27405_uid57917
84	Coprothermobacter_proteolyticus_DSM_5265_uid59253
85	Dechloromonas_aromatica_RCB_uid58025
86	Desulfitobacterium_hafniense_DCB_2_uid57749
87	Desulfitobacterium_hafniense_Y51_uid58605
88	Desulfotomaculum_acetoxidans_DSM_771_uid59109
89	Desulfotomaculum_reducens_MI_1_uid58277
90	Enterococcus_faecalis_V583_uid57669
91	Eubacterium_eligens_ATCC_27750_uid59171
92	Eubacterium_limosum_KIST612_uid59777
93	Eubacterium_rectale_ATCC_33656_uid59169
94	Exiguobacterium_AT1b_uid59093
95	Exiguobacterium_sibiricum_255_15_uid58053
96	Finegoldia_magna_ATCC_29328_uid58867
97	Geobacillus_C56_T3_uid49467
98	Geobacillus_kaustophilus_HTA426_uid58227
99	Geobacillus_thermodenitrificans_NG80_2_uid58829
100	Geobacillus_WCH70_uid59045
101	Geobacillus_Y412MC10_uid41127
102	Geobacillus_Y412MC61_uid41171
103	Geobacillus_Y4_1MC1_uid55779
104	Halanaerobium__sapolanicus__uid60191
105	Halothermothrix_orenii_H_168_uid58585
106	Heliobacterium_modesticaldum_Ice1_uid58279
107	Lactobacillus_acidophilus_NCFM_uid57685
108	Lactobacillus_amylovorus_GRL_1112_uid61179
109	Lactobacillus_brevis_ATCC_367_uid57989
110	Lactobacillus_casei_ATCC_334_uid57985
111	Lactobacillus_casei_BL23_uid59237
112	Lactobacillus_casei_Zhang_uid50673
113	Lactobacillus_crispatus_ST1_uid48359
114	Lactobacillus_delbrueckii_bulgaricus_ATCC_11842_uid58647
115	Lactobacillus_delbrueckii_bulgaricus_ATCC_BAA_365_uid57987
116	Lactobacillus_delbrueckii_bulgaricus_ND02_uid60621
117	Lactobacillus_fermentum_IFO_3956_uid58865
118	Lactobacillus_gasseri_ATCC_33323_uid57687
119	Lactobacillus_helveticus_DPC_4571_uid58761
120	Lactobacillus_johnsonii_FI9785_uid41735
121	Lactobacillus_johnsonii_NCC_533_uid58029
122	Lactobacillus_plantarum
123	Lactobacillus_plantarum_JDM1_uid59361
124	Lactobacillus_plantarum_ST_III_uid53537
125	Lactobacillus_reuteri_DSM_20016_uid58471
126	Lactobacillus_reuteri_JCM_1112_uid58875
127	Lactobacillus_rhamnosus_GG_uid59313
128	Lactobacillus_rhamnosus_Lc_705_uid59315
129	Lactobacillus_sakei_23K_uid58281
130	Lactobacillus_salivarius_UCC118_uid58233
131	Lactococcus_lactis_cremoris_MG1363_uid58837
132	Lactococcus_lactis_cremoris_SK11_uid57983
133	Lactococcus_lactis_Il1403_uid57671
134	Lactococcus_lactis_KF147_uid42831
135	Leuconostoc_citreum_KM20_uid58481
136	Leuconostoc_gasicomitatum_LMG_18811_uid50385
137	Leuconostoc_kimchii_IMSNU_11154_uid48589
138	Leuconostoc_mesenteroides_ATCC_8293_uid57919
139	Listeria_innocua
140	Listeria_monocytogenes
141	Listeria_monocytogenes_08_5923_uid43727
142	Listeria_monocytogenes_Clip80459_uid59317
143	Listeria_monocytogenes_HCC23_uid59203
144	Listeria_monocytogenes_serotype_4b_F2365_uid57689
145	Listeria_monocytogenes_uid43671
146	Listeria_seeligeri_serovar_1_2b_SLCC3954_uid46215
147	Listeria_welshimeri_serovar_6b_SLCC5334_uid13443
148	Lysinibacillus_sphaericus_C3_41_uid58945
149	Macrococcus_caseolyticus_JCSC5402_uid59003
150	Moorella_thermoacetica_ATCC_39073_uid58051
151	Natranaerobius_thermophilus_JW_NM_WN_LF_uid59001
152	Oceanobacillus_iheyensis_HTE831_uid57867
153	Oenococcus_oeni_PSU_1_uid59417
154	Paenibacillus_JDR_2_uid59021
155	Paenibacillus_polymyxa_E681_uid53477
156	Paenibacillus_polymyxa_SC2_uid59583
157	Pediococcus_pentosaceus_ATCC_25745_uid57981
158	Pelotomaculum_thermopropionicum_SI_uid58877
159	Staphylococcus_aureus_COL_uid57797
160	Staphylococcus_aureus_ED98_uid41455
161	Staphylococcus_aureus_JH1_uid58457
162	Staphylococcus_aureus_JH9_uid58455
163	Staphylococcus_aureus_MRSA252_uid57839
164	Staphylococcus_aureus_MSSA476_uid57841
165	Staphylococcus_aureus_Mu3_uid58817
166	Staphylococcus_aureus_Mu50_uid57835
167	Staphylococcus_aureus_MW2_uid57903
168	Staphylococcus_aureus_N315_uid57837
169	Staphylococcus_aureus_NCTC_8325_uid57795
170	Staphylococcus_aureus_Newman_uid58839
171	Staphylococcus_aureus_RF122_uid57661
172	Staphylococcus_aureus_USA300_FPR3757_uid58555
173	Staphylococcus_aureus_USA300_TCH1516_uid58925
174	Staphylococcus_carnosus_TM300_uid59401
175	Staphylococcus_epidermidis_ATCC_12228_uid57861
176	Staphylococcus_epidermidis_RP62A_uid57663
177	Staphylococcus_haemolyticus_uid12508
178	Staphylococcus_lugdunensis_HKU09_01_uid46233
179	Staphylococcus_saprophyticus_ATCC_15305_uid58411
180	Streptococcus_agalactiae_2603V_R_uid57943
181	Streptococcus_agalactiae_A909_uid57935
182	Streptococcus_agalactiae_NEM316
183	Streptococcus_dysgalactiae_equisimilis_GGS_124_uid59103
184	Streptococcus_equi_4047_uid59259
185	Streptococcus_equi_zooepidemicus_MGCS10565_uid59263
186	Streptococcus_equi_zooepidemicus_uid59261
187	Streptococcus_gallolyticus_UCN34_uid46061
188	Streptococcus_gordonii_Challis_substr__CH1_uid57667
189	Streptococcus_mitis_B6_uid46097
190	Streptococcus_mutans_NN2025_uid46353
191	Streptococcus_mutans_UA159_uid57947
192	Streptococcus_pneumoniae_670_6B_uid52533
193	Streptococcus_pneumoniae_70585_uid59125
194	Streptococcus_pneumoniae_AP200_uid52453
195	Streptococcus_pneumoniae_ATCC_700669_uid59287
196	Streptococcus_pneumoniae_CGSP14_uid59181
197	Streptococcus_pneumoniae_D39_uid58581
198	Streptococcus_pneumoniae_G54_uid59167
199	Streptococcus_pneumoniae_Hungary19A_6_uid59117
200	Streptococcus_pneumoniae_JJA_uid59121
201	Streptococcus_pneumoniae_P1031_uid59123
202	Streptococcus_pneumoniae_R6_uid57859
203	Streptococcus_pneumoniae_Taiwan19F_14_uid59119
204	Streptococcus_pneumoniae_TCH8431_19A_uid49735
205	Streptococcus_pneumoniae_TIGR4_uid57857
206	Streptococcus_pyogenes_M1_GAS_uid57845
207	Streptococcus_pyogenes_Manfredo_uid57847
208	Streptococcus_pyogenes_MGAS10270_uid58571
209	Streptococcus_pyogenes_MGAS10394_uid58105
210	Streptococcus_pyogenes_MGAS10750_uid58575
211	Streptococcus_pyogenes_MGAS2096_uid58573
212	Streptococcus_pyogenes_MGAS315_uid57911
213	Streptococcus_pyogenes_MGAS5005_uid58337
214	Streptococcus_pyogenes_MGAS6180_uid58335
215	Streptococcus_pyogenes_MGAS8232_uid57871
216	Streptococcus_pyogenes_MGAS9429_uid58569
217	Streptococcus_pyogenes_NZ131_uid59035
218	Streptococcus_pyogenes_SSI_1_uid57895
219	Streptococcus_sanguinis_SK36_uid58381
220	Streptococcus_suis_05ZYH33_uid58663
221	Streptococcus_suis_98HAH33_uid58665
222	Streptococcus_suis_BM407_uid59321
223	Streptococcus_suis_P1_7_uid32235
224	Streptococcus_suis_SC84_uid59323
225	Streptococcus_thermophilus_CNRZ1066_uid58221
226	Streptococcus_thermophilus_LMD_9_uid58327
227	Streptococcus_thermophilus_LMG_18311_uid58219
228	Streptococcus_uberis_0140J_uid57959
229	Symbiobacterium_thermophilum_IAM_14863_uid58165
230	Syntrophomonas_wolfei_Goettingen_uid58179
231	Syntrophothermus_lipocalidus_DSM_12680_uid49527
232	Thermincola_JR_uid48823
233	Thermoanaerobacter_italicus_Ab9_uid46241
234	Thermoanaerobacterium_thermosaccharolyticum_DSM_571_uid51639
235	Thermoanaerobacter_mathranii_A3_uid49481
236	Thermoanaerobacter_pseudethanolicus_ATCC_33223_uid58339
237	Thermoanaerobacter_tengcongensis_MB4_uid57813
238	Thermoanaerobacter_X513_uid53065
239	Thermoanaerobacter_X514_uid58589
240	Thermosediminibacter_oceani_DSM_16646_uid51421
241	Veillonella_parvula_DSM_2008_uid41927
Fusobacteria
1	Fusobacterium_nucleatum_ATCC_25586_uid57885
2	Ilyobacter_polytropus_DSM_2926_uid59769
3	Leptotrichia_buccalis_C_1013_b_uid59211
4	Sebaldella_termitidis_ATCC_33386_uid41865
5	Streptobacillus_moniliformis_DSM_12112_uid41863
Gemmatimonadetes
1	Gemmatimonas_aurantiaca_T_27_uid58813
Nitrospirae
1	Thermodesulfovibrio_yellowstonii_DSM_11347_uid59257
Planctomycetes
1	Pirellula_sp_uid413
2	Pirellula_staleyi_DSM_6068_uid43209
3	Planctomyces_limnophilus_DSM_3776_uid48643
Proteobacteria
1	Acetobacter_pasteurianus_IFO_3283_01_uid59279
2	Achromobacter_xylosoxidans_A8_uid59899
3	Acidiphilium_cryptum_JF_5_uid58447
4	Acidithiobacillus_ferrooxidans_ATCC_23270_uid57649
5	Acidithiobacillus_ferrooxidans_ATCC_53993_uid58613
6	Acidovorax_citrulli_AAC00_1_uid58429
7	Acidovorax_ebreus_TPSY_uid59233
8	Acidovorax_JS42_uid58427
9	Acinetobacter_baumannii_AB0057_uid59083
10	Acinetobacter_baumannii_AB307_0294_uid59271
11	Acinetobacter_baumannii_ACICU_uid58765
12	Acinetobacter_baumannii_ATCC_17978_uid58731
13	Acinetobacter_baumannii_AYE_uid28921
14	Acinetobacter_baumannii_SDF_uid13001
15	Acinetobacter_DR1_uid50119
16	Acinetobacter_sp_ADP1_uid12352
17	Actinobacillus_pleuropneumoniae_serovar_3_JL03_uid58891
18	Actinobacillus_pleuropneumoniae_serovar_5b_L20_uid58789
19	Actinobacillus_pleuropneumoniae_serovar_7_AP76_uid59231
20	Actinobacillus_succinogenes_130Z_uid58247
21	Aeromonas_hydrophila_ATCC_7966_uid58617
22	Aeromonas_salmonicida_A449_uid58631
23	Aggregatibacter_actinomycetemcomitans_D11S_1_uid41333
24	Aggregatibacter_aphrophilus_NJ8700_uid59407
25	Agrobacterium_radiobacter_K84_uid58269
26	Agrobacterium_tumefaciens_C58_uid57865
27	Agrobacterium_vitis_S4_uid58249
28	Alcanivorax_borkumensis_SK2_uid58169
29	Aliivibrio_salmonicida_LFI1238_uid59251
30	Alkalilimnicola_ehrlichii_MLHE_1_uid58467
31	Allochromatium_vinosum_DSM_180_uid46083
32	Alteromonas_macleodii__Deep_ecotype__uid58251
33	Anaeromyxobacter_dehalogenans_2CP_1_uid58989
34	Anaeromyxobacter_dehalogenans_2CP_C_uid58135
35	Anaeromyxobacter_Fw109_5_uid58755
36	Anaeromyxobacter_K_uid58953
37	Anaplasma_centrale_Israel_uid42155
38	Anaplasma_marginale_Florida_uid58577
39	Anaplasma_marginale_Maries_uid57629
40	Anaplasma_phagocytophilum_HZ_uid57951
41	Arcobacter_butzleri_RM4018_uid58557
42	Arcobacter_nitrofigilis_DSM_7299_uid49001
43	Aromatoleum_aromaticum_EbN1_uid58231
44	Arthrobacter_arilaitensis_Re117_uid53509
45	Arthrobacter_aurescens_TC1_uid58109
46	Arthrobacter_chlorophenolicus_A6_uid58969
47	Arthrobacter_FB24_uid58141
48	Azorhizobium_caulinodans_ORS_571_uid58905
49	Azotobacter_vinelandii_DJ_uid57597
50	Bartonella_bacilliformis_KC583_uid58533
51	Bartonella_grahamii_as4aup_uid59405
52	Bartonella_henselae_Houston_1_uid57745
53	Bartonella_quintana_Toulouse_uid57635
54	Bartonella_tribocorum_CIP_105476_uid59129
55	Baumannia_cicadellinicola_Hc__Homalodisca_coagulata__uid58111
56	Bdellovibrio_bacteriovorus_uid9637
57	Beijerinckia_indica_ATCC_9039_uid59057
58	Bordetella_avium_197N
59	Bordetella_bronchiseptica_RB50_uid57613
60	Bordetella_parapertussis_12822_uid57615
61	Bordetella_pertussis_Tohama_I_uid57617
62	Bordetella_petrii_uid28135
63	Bradyrhizobium_BTAi1_uid58505
64	Bradyrhizobium_japonicum_USDA_110_uid57599
65	Bradyrhizobium_ORS278_uid58941
66	Brevundimonas_subvibrioides_ATCC_15264_uid42117
67	Brucella_abortus_bv__1_9_941_uid58019
68	Brucella_abortus_S19_uid58873
69	Brucella_canis_ATCC_23365_uid59009
70	Brucella_melitensis_ATCC_23457_uid59241
71	Brucella_melitensis_biovar_Abortus_uid16203
72	Brucella_melitensis_bv__1_16M_uid57735
73	Brucella_microti_CCM_4915_uid59319
74	Brucella_ovis_ATCC_25840_uid58113
75	Brucella_suis_1330_uid57927
76	Brucella_suis_ATCC_23445_uid59015
77	Buchnera_aphidicola_5A__Acyrthosiphon_pisum__uid59285
78	Buchnera_aphidicola_APS__Acyrthosiphon_pisum__uid57805
79	Buchnera_aphidicola_Bp__Baizongia_pistaciae__uid57827
80	Buchnera_aphidicola_Cc__Cinara_cedri__uid58579
81	Buchnera_aphidicola_Sg__Schizaphis_graminum__uid57913
82	Buchnera_aphidicola_Tuc7__Acyrthosiphon_pisum__uid59283
83	Burkholderia_383_uid58073
84	Burkholderia_ambifaria_AMMD_uid58303
85	Burkholderia_ambifaria_MC40_6_uid58701
86	Burkholderia_CCGE1002_uid42523
87	Burkholderia_CCGE1003_uid46253
88	Burkholderia_cenocepacia_AU_1054_uid58371
89	Burkholderia_cenocepacia_HI2424_uid58369
90	Burkholderia_cenocepacia_J2315_uid57953
91	Burkholderia_cenocepacia_MC0_3_uid58769
92	Burkholderia_glumae_BGR1_uid59397
93	Burkholderia_mallei_ATCC_23344_uid57725
94	Burkholderia_mallei_NCTC_10229_uid58383
95	Burkholderia_mallei_NCTC_10247_uid58385
96	Burkholderia_mallei_SAVP1_uid58387
97	Burkholderia_multivorans_ATCC_17616_uid58697
98	Burkholderia_multivorans_ATCC_17616_uid58909
99	Burkholderia_phymatum_STM815_uid58699
100	Burkholderia_phytofirmans_PsJN_uid58729
101	Burkholderia_pseudomallei_1106a_uid58515
102	Burkholderia_pseudomallei_1710b_uid58391
103	Burkholderia_pseudomallei_668_uid58389
104	Burkholderia_pseudomallei_K96243_uid57733
105	Burkholderia_pseudomallei_MSHR346_uid29855
106	Burkholderia_rhizoxinica_HKI_454_uid60487
107	Burkholderia_thailandensis_E264_uid58081
108	Burkholderia_vietnamiensis_G4_uid58075
109	Burkholderia_xenovorans_LB400_uid57823
110	Campylobacter_concisus_13826_uid58667
111	Campylobacter_curvus_525_92_uid58669
112	Campylobacter_fetus_82_40_uid58545
113	Campylobacter_hominis_ATCC_BAA_381_uid58981
114	Campylobacter_jejuni_81116_uid58771
115	Campylobacter_jejuni_81_176_uid58503
116	Campylobacter_jejuni_doylei_269_97_uid58671
117	Campylobacter_jejuni_NCTC_11168_uid57587
118	Campylobacter_jejuni_RM1221_uid57899
119	Campylobacter_lari_RM2100_uid58115
120	Candidatus_Accumulibacter_phosphatis_clade_IIA_UW_1_uid59207
121	Candidatus_Amoebophilus_asiaticus_5a2_uid58963
122	Candidatus_Azobacteroides_pseudotrichonymphae_genomovar__CFP2_uid59163
123	Candidatus_Blochmannia_floridanus_uid57999
124	Candidatus_Blochmannia_pennsylvanicus_BPEN_uid58329
125	Candidatus_Carsonella_ruddii_uid58773
126	Candidatus_Desulforudis_audaxviator_MP104C_uid59067
127	Candidatus_Hamiltonella_defensa_5AT__Acyrthosiphon_pisum__uid59289
128	Candidatus_Hodgkinia_cicadicola_Dsem_uid59311
129	Candidatus_Korarchaeum_cryptofilum_OPF8_uid58601
130	Candidatus_Koribacter_versatilis_Ellin345_uid58479
131	Candidatus_Liberibacter_asiaticus_psy62_uid59227
132	Candidatus_Methanoregula_boonei_6A8_uid58815
133	Candidatus_Nitrospira_defluvii_uid51175
134	Candidatus_Pelagibacter_ubique_HTCC1062_uid58401
135	Candidatus_Phytoplasma_australiense_uid29469
136	Candidatus_Phytoplasma_mali_uid59087
137	Candidatus_Protochlamydia_amoebophila_UWE25_uid58079
138	Candidatus_Puniceispirillum_marinum_IMCC1322_uid47081
139	Candidatus_Riesia_pediculicola_USDA_uid46841
140	Candidatus_Ruthia_magnifica_Cm__Calyptogena_magnifica__uid58645
141	Candidatus_Solibacter_usitatus_Ellin6076_uid58139
142	Candidatus_Sulcia_muelleri_CARI_uid52535
143	Candidatus_Sulcia_muelleri_DMIN_uid47075
144	Candidatus_Sulcia_muelleri_GWSS_uid58943
145	Candidatus_Sulcia_muelleri_SMDSEM_uid59393
146	Candidatus_Vesicomyosocius_okutanii_HA_uid59427
147	Candidatus_Zinderia_insecticola_CARI_uid52459
148	Caulobacter_crescentus_CB15_uid57891
149	Caulobacter_crescentus_NA1000_uid59307
150	Caulobacter_K31_uid58551
151	Caulobacter_segnis_ATCC_21756_uid41709
152	Cellvibrio_japonicus_Ueda107_uid59139
153	Chromobacterium_violaceum_ATCC_12472_uid58001
154	Chromohalobacter_salexigens_DSM_3043_uid12636
155	Citrobacter_koseri_ATCC_BAA_895_uid58143
156	Citrobacter_rodentium_ICC168_uid43089
157	Colwellia_psychrerythraea_34H_uid57855
158	Comamonas_testosteroni_CNB_1_uid29203
159	Coxiella_burnetii_CbuG_Q212_uid58893
160	Coxiella_burnetii_CbuK_Q154_uid58895
161	Coxiella_burnetii_Dugway_5J108_111_uid58629
162	Coxiella_burnetii_RSA_331_uid58637
163	Coxiella_burnetii_RSA_493_uid57631
164	Cronobacter_sakazakii_ATCC_BAA_894_uid58145
165	Cronobacter_turicensis_z3032_uid40821
166	Cupriavidus_metallidurans_CH34_uid57815
167	Cupriavidus_taiwanensis_uid15733
168	Delftia_acidovorans_SPH_1_uid58703
169	Desulfarculus_baarsii_DSM_2075_uid51371
170	Desulfatibacillum_alkenivorans_AK_01_uid58913
171	Desulfobacterium_autotrophicum_HRM2_uid59061
172	Desulfococcus_oleovorans_Hxd3_uid58777
173	Desulfohalobium_retbaense_DSM_5692_uid59183
174	Desulfomicrobium_baculatum_DSM_4028_uid59217
175	Desulfotalea_psychrophila_LSv54_uid58153
176	Desulfovibrio_desulfuricans_ATCC_27774_uid59213
177	Desulfovibrio_desulfuricans_G20_uid57941
178	Desulfovibrio_magneticus_RS_1_uid59309
179	Desulfovibrio_salexigens_DSM_2638_uid59223
180	Desulfovibrio_vulgaris_DP4_uid58679
181	Desulfovibrio_vulgaris_Hildenborough_uid57645
182	Desulfovibrio_vulgaris__Miyazaki_F__uid59089
183	Desulfurivibrio_alkaliphilus_AHT2_uid49487
184	Dichelobacter_nodosus_VCS1703A_uid57643
185	Dickeya_dadantii_3937_uid52537
186	Dickeya_dadantii_Ech586_uid42519
187	Dickeya_dadantii_Ech703_uid59363
188	Dickeya_zeae_Ech1591_uid59297
189	Dinoroseobacter_shibae_DFL_12_uid58707
190	Edwardsiella_ictaluri_93_146_uid59403
191	Edwardsiella_tarda_EIB202_uid41819
192	Ehrlichia_canis_Jake_uid58071
193	Ehrlichia_chaffeensis_Arkansas_uid57933
194	Ehrlichia_ruminantium_Gardel_uid58245
195	Ehrlichia_ruminantium_Welgevonden_uid58013
196	Ehrlichia_ruminantium_Welgevonden_uid58243
197	Enterobacter_638_uid58727
198	Enterobacter_cloacae_ATCC_13047_uid48363
199	Enterobacter_cloacae_SCF1_uid59969
200	Erwinia_amylovora_ATCC_49946_uid46943
201	Erwinia_amylovora_CFBP1430_uid46839
202	Erwinia_billingiae_Eb661_uid50547
203	Erwinia_pyrifoliae_Ep1_96_uid40659
204	Erwinia_tasmaniensis_Et1_99_uid59029
205	Erythrobacter_litoralis_HTCC2594_uid58299
206	Escherichia_coli_536_uid58531
207	Escherichia_coli_55989_uid59383
208	Escherichia_coli_APEC_O1_uid58623
209	Escherichia_coli_ATCC_8739_uid58783
210	Escherichia_coli__BL21_Gold_DE3_pLysS_AG__uid59245
211	Escherichia_coli_B_REL606_uid58803
212	Escherichia_coli_BW2952_uid59391
213	Escherichia_coli_CFT073_uid57915
214	Escherichia_coli_E24377A_uid58395
215	Escherichia_coli_ED1a_uid59379
216	Escherichia_coli_HS_uid58393
217	Escherichia_coli_IAI1_uid59377
218	Escherichia_coli_IAI39_uid59381
219	Escherichia_coli_K_12_substr__DH10B_uid58979
220	Escherichia_coli_K_12_substr__MG1655_uid57779
221	Escherichia_coli_K_12_substr__W3110_uid58567
222	Escherichia_coli_O103_H2_12009_uid41013
223	Escherichia_coli_O111_H__11128_uid41023
224	Escherichia_coli_O127_H6_E2348_69_uid59343
225	Escherichia_coli_O157_H7_EC4115_uid59091
226	Escherichia_coli_O157_H7_EDL933_uid57831
227	Escherichia_coli_O157_H7_Sakai_uid57781
228	Escherichia_coli_O157_H7_TW14359_uid59235
229	Escherichia_coli_O26_H11_11368_uid41021
230	Escherichia_coli_O55_H7_CB9615_uid46655
231	Escherichia_coli_S88_uid33375
232	Escherichia_coli_SE11_uid59425
233	Escherichia_coli_SMS_3_5_uid58919
234	Escherichia_coli_UMN026_uid33415
235	Escherichia_coli_UTI89_uid58541
236	Escherichia_fergusonii_ATCC_35469_uid59375
237	Ferrimonas_balearica_DSM_9799_uid53371
238	Francisella_novicida_U112_uid58499
239	Francisella_philomiragia_ATCC_25017_uid59105
240	Francisella_tularensis_FSC198_uid58693
241	Francisella_tularensis_holarctica_FTNF002_00_uid58999
242	Francisella_tularensis_holarctica_LVS_uid58595
243	Francisella_tularensis_holarctica_OSU18_uid58687
244	Francisella_tularensis_mediasiatica_FSC147_uid58939
245	Francisella_tularensis_SCHU_S4_uid57589
246	Francisella_tularensis_WY96_3418_uid58811
247	Gallionella_capsiferriformans_ES_2_uid51505
248	gamma_proteobacterium_HdN1_uid51635
249	Geobacter_bemidjiensis_Bem_uid58749
250	Geobacter_FRC_32_uid58543
251	Geobacter_lovleyi_SZ_uid58713
252	Geobacter_M21_uid59037
253	Geobacter_metallireducens_GS_15_uid57731
254	Geobacter_sulfurreducens_PCA_uid57743
255	Geobacter_uraniireducens_Rf4_uid58475
256	Gluconacetobacter_diazotrophicus_PAl_5_FAPERJ
257	Gluconacetobacter_diazotrophicus_PAl_5_uid59075
258	Gluconobacter_oxydans_621H_uid58239
259	Granulibacter_bethesdensis_CGDNIH1_uid58661
260	Haemophilus_ducreyi_35000HP_uid57625
261	Haemophilus_influenzae_86_028NP_uid58093
262	Haemophilus_influenzae_PittEE_uid58591
263	Haemophilus_influenzae_PittGG_uid58593
264	Haemophilus_influenzae_Rd_KW20_uid57771
265	Haemophilus_parasuis_SH0165_uid59273
266	Hahella_chejuensis_KCTC_2396_uid58483
267	Haliangium_ochraceum_DSM_14365_uid41425
268	Halomonas_elongata_DSM_2581_uid52781
269	Halorhodospira_halophila_SL1_uid58473
270	Halothiobacillus_neapolitanus_c2_uid41317
271	Helicobacter_acinonychis_Sheeba_uid58685
272	Helicobacter_hepaticus_ATCC_51449_uid57737
273	Helicobacter_mustelae_12198_uid46647
274	Helicobacter_pylori_26695_uid57787
275	Helicobacter_pylori_B38_uid59415
276	Helicobacter_pylori_B8_uid49873
277	Helicobacter_pylori_G27_uid59305
278	Helicobacter_pylori_HPAG1_uid58517
279	Helicobacter_pylori_J99_uid57789
280	Helicobacter_pylori_P12_uid59327
281	Helicobacter_pylori_PeCan4_uid53539
282	Helicobacter_pylori_Shi470_uid59165
283	Helicobacter_pylori_SJM180_uid53541
284	Herbaspirillum_seropedicae_SmR1_uid50427
285	Herminiimonas_arsenicoxydans_uid58291
286	Hirschia_baltica_ATCC_49814_uid59365
287	Hyphomicrobium_denitrificans_ATCC_51888_uid50325
288	Hyphomonas_neptunium_ATCC_15444_uid58433
289	Idiomarina_loihiensis_L2TR_uid58087
290	Jannaschia_CCS1_uid58147
291	Janthinobacterium_Marseille_uid58603
292	Kangiella_koreensis_DSM_16069_uid59209
293	Ketogulonicigenium_vulgare_Y25_uid59581
294	Klebsiella_pneumoniae_342_uid59145
295	Klebsiella_pneumoniae_MGH_78578_uid57619
296	Klebsiella_pneumoniae_NTUH_K2044_uid59073
297	Klebsiella_variicola_At_22_uid42113
298	Laribacter_hongkongensis_HLHK9_uid59265
299	Lawsonia_intracellularis_PHE_MN1-00
300	Legionella_longbeachae_NSW150_uid46099
301	Legionella_pneumophila_2300_99_Alcoy_uid48801
302	Legionella_pneumophila_Corby_uid58733
303	Legionella_pneumophila_Lens_uid58209
304	Legionella_pneumophila_Paris_uid58211
305	Legionella_pneumophila_Philadelphia_1_uid57609
306	Leptothrix_cholodnii_SP_6_uid58971
307	Magnetococcus_MC_1_uid57833
308	Magnetospirillum_magneticum_AMB_1_uid58527
309	Mannheimia_succiniciproducens_MBEL55E_uid58197
310	Maricaulis_maris_MCS10_uid58689
311	Marinobacter_aquaeolei_VT8_uid59419
312	Marinomonas_MWYL1_uid58715
313	Mesorhizobium_loti_MAFF303099_uid57601
314	Methylibium_petroleiphilum_PM1_uid58085
315	Methylobacillus_flagellatus_KT_uid58049
316	Methylobacterium_4_46_uid58843
317	Methylobacterium_chloromethanicum_CM4_uid58933
318	Methylobacterium_extorquens_AM1_uid57605
319	Methylobacterium_extorquens_DM4_uid16093
320	Methylobacterium_extorquens_PA1_uid58821
321	Methylobacterium_nodulans_ORS_2060_uid59023
322	Methylobacterium_populi_BJ001_uid58937
323	Methylobacterium_radiotolerans_JCM_2831_uid58845
324	Methylocella_silvestris_BL2_uid59433
325	Methylococcus_capsulatus_Bath_uid57607
326	Methylotenera_301_uid49469
327	Methylotenera_mobilis_JLW8_uid59373
328	Methylovorus_MP688_uid60723
329	Methylovorus_SIP3_4_uid59367
330	Moraxella_catarrhalis_RH4_uid48809
331	Myxococcus_xanthus_DK_1622_uid58003
332	Nautilia_profundicola_AmH_uid59345
333	Neisseria_gonorrhoeae_FA_1090_uid57611
334	Neisseria_gonorrhoeae_NCCP11945_uid59191
335	Neisseria_lactamica_uid60851
336	Neisseria_meningitidis_053442_uid58587
337	Neisseria_meningitidis_alpha14_uid39689
338	Neisseria_meningitidis_FAM18_uid57825
339	Neisseria_meningitidis_MC58_uid57817
340	Neisseria_meningitidis_Z2491_uid57819
341	Neorickettsia_risticii_Illinois_uid58889
342	Neorickettsia_sennetsu_Miyayama_uid57965
343	Nitratiruptor_SB155_2_uid58861
344	Nitrobacter_hamburgensis_X14_uid58293
345	Nitrobacter_winogradskyi_Nb_255_uid58295
346	Nitrosococcus_halophilus_Nc4_uid46803
347	Nitrosococcus_oceani_ATCC_19707_uid58403
348	Nitrosococcus_watsoni_C_113_uid50331
349	Nitrosomonas_europaea_ATCC_19718_uid57647
350	Nitrosomonas_eutropha_C91_uid58363
351	Nitrosospira_multiformis_ATCC_25196_uid58361
352	Novosphingobium_aromaticivorans_DSM_12444_uid57747
353	Ochrobactrum_anthropi_ATCC_49188_uid58921
354	Oligotropha_carboxidovorans_OM5_uid59155
355	Orientia_tsutsugamushi_Boryong_uid16180
356	Orientia_tsutsugamushi_Ikeda_uid58869
357	Pantoea_ananatis_LMG_20103_uid46807
358	Pantoea_vagans_C9_1_uid49871
359	Paracoccus_denitrificans_PD1222_uid58187
360	Parvibaculum_lavamentivorans_DS_1_uid58739
361	Parvularcula_bermudensis_HTCC2503_uid51641
362	Pasteurella_multocida_Pm70_uid57627
363	Pectobacterium_atrosepticum_SCRI1043_uid57957
364	Pectobacterium_carotovorum_PC1_uid59295
365	Pectobacterium_wasabiae_WPP163_uid41297
366	Pelobacter_carbinolicus_DSM_2380_uid58241
367	Pelobacter_propionicus_DSM_2379_uid58255
368	Phenylobacterium_zucineum_HLK1_uid58959
369	Photobacterium_profundum_SS9_uid13128
370	Photorhabdus_asymbiotica_uid59243
371	Photorhabdus_luminescens_uid9605
372	Polaromonas_JS666_uid58207
373	Polaromonas_naphthalenivorans_CJ2_uid58273
374	Polynucleobacter_necessarius_asymbioticus_QLW_P1DMWA_1_uid58611
375	Polynucleobacter_necessarius_STIR1_uid58967
376	Proteus_mirabilis_uid12624
377	Pseudoalteromonas_atlantica_T6c_uid58283
378	Pseudoalteromonas_haloplanktis_TAC125_uid58431
379	Pseudomonas_aeruginosa_LESB58_uid59275
380	Pseudomonas_aeruginosa_PA7_uid58627
381	Pseudomonas_aeruginosa_PAO1_uid57945
382	Pseudomonas_aeruginosa_UCBPP_PA14_uid57977
383	Pseudomonas_entomophila_L48_uid58639
384	Pseudomonas_fluorescens_Pf0_1_uid57591
385	Pseudomonas_fluorescens_Pf_5_uid57937
386	Pseudomonas_fluorescens_SBW25_uid31229
387	Pseudomonas_mendocina_ymp_uid58723
388	Pseudomonas_putida_F1_uid58355
389	Pseudomonas_putida_GB_1_uid58735
390	Pseudomonas_putida_KT2440_uid57843
391	Pseudomonas_putida_W619_uid58651
392	Pseudomonas_stutzeri_A1501_uid58641
393	Pseudomonas_syringae_B728a_uid57931
394	Pseudomonas_syringae_phaseolicola_1448A_uid58099
395	Pseudomonas_syringae_tomato_DC3000_uid57967
396	Psychrobacter_arcticus_273_4_uid58021
397	Psychrobacter_cryohalolentis_K5_uid58373
398	Psychrobacter_PRwf_1_uid58459
399	Psychromonas_ingrahamii_37_uid58521
400	Ralstonia_eutropha_H16_uid13603
401	Ralstonia_eutropha_JMP134_uid58047
402	Ralstonia_pickettii_12D_uid58859
403	Ralstonia_pickettii_12J_uid58737
404	Ralstonia_solanacearum_CFBP2957_uid50545
405	Ralstonia_solanacearum_GMI1000_uid57593
406	Ralstonia_solanacearum_PSI07_uid50539
407	Rhizobium_etli_CFN_42_uid58377
408	Rhizobium_etli_CIAT_652_uid59115
409	Rhizobium_leguminosarum_bv__trifolii_WSM1325_uid58991
410	Rhizobium_leguminosarum_bv__trifolii_WSM2304_uid58997
411	Rhizobium_leguminosarum_bv__viciae_3841_uid57955
412	Rhizobium_NGR234_uid59081
413	Rhodobacter_capsulatus_SB_1003_uid47509
414	Rhodobacter_sphaeroides_2_4_1_uid57653
415	Rhodobacter_sphaeroides_ATCC_17025_uid58451
416	Rhodobacter_sphaeroides_ATCC_17029_uid58449
417	Rhodobacter_sphaeroides_KD131_uid59277
418	Rhodoferax_ferrireducens_T118_uid58353
419	Rhodomicrobium_vannielii_ATCC_17100_uid43247
420	Rhodopseudomonas_palustris_BisA53_uid58445
421	Rhodopseudomonas_palustris_BisB18_uid58443
422	Rhodopseudomonas_palustris_BisB5_uid58441
423	Rhodopseudomonas_palustris_CGA009
424	Rhodopseudomonas_palustris_HaA2_uid58439
425	Rhodopseudomonas_palustris_TIE_1_uid58995
426	Rhodospirillum_centenum_SW_uid58805
427	Rhodospirillum_rubrum_ATCC_11170_uid57655
428	Rickettsia_africae_ESF_5_uid58799
429	Rickettsia_akari_Hartford_uid58161
430	Rickettsia_bellii_OSU_85_389_uid58681
431	Rickettsia_bellii_RML369_C_uid58405
432	Rickettsia_canadensis_McKiel_uid58159
433	Rickettsia_conorii_Malish_7_uid57633
434	Rickettsia_felis_URRWXCal2_uid58331
435	Rickettsia_massiliae_MTU5_uid58801
436	Rickettsia_peacockii_Rustic_uid59301
437	Rickettsia_prowazekii
438	Rickettsia_rickettsii_Iowa_uid58961
439	Rickettsia_rickettsii__Sheila_Smith__uid58027
440	Rickettsia_typhi_Wilmington_uid58063
441	Roseobacter_denitrificans_OCh_114_uid58597
442	Ruegeria_pomeroyi_DSS_3_uid57863
443	Ruegeria_TM1040_uid58193
444	Saccharophagus_degradans_2_40_uid57921
445	Salmonella_enterica_arizonae_serovar_62_z4_z23__RSK2980_uid58191
446	Salmonella_enterica_serovar_Agona_SL483_uid59431
447	Salmonella_enterica_serovar_Choleraesuis_SC_B67_uid58017
448	Salmonella_enterica_serovar_Dublin_CT_02021853_uid58917
449	Salmonella_enterica_serovar_Enteritidis_P125109_uid59247
450	Salmonella_enterica_serovar_Gallinarum_287_91_uid59249
451	Salmonella_enterica_serovar_Heidelberg_SL476_uid58973
452	Salmonella_enterica_serovar_Newport_SL254_uid58831
453	Salmonella_enterica_serovar_Paratyphi_A_AKU_12601_uid59269
454	Salmonella_enterica_serovar_Paratyphi_A_ATCC_9150_uid58201
455	Salmonella_enterica_serovar_Paratyphi_B_SPB7_uid59097
456	Salmonella_enterica_serovar_Paratyphi_C_RKS4594_uid59063
457	Salmonella_enterica_serovar_Schwarzengrund_CVM19633_uid58915
458	Salmonella_enterica_serovar_Typhi_CT18_uid57793
459	Salmonella_enterica_serovar_Typhimurium_LT2_uid57799
460	Salmonella_enterica_serovar_Typhi_Ty2_uid57973
461	Serratia_proteamaculans_568_uid58725
462	Shewanella_amazonensis_SB2B_uid58257
463	Shewanella_ANA_3_uid58347
464	Shewanella_baltica_OS155_uid58259
465	Shewanella_baltica_OS185_uid58743
466	Shewanella_baltica_OS195_uid58261
467	Shewanella_baltica_OS223_uid58775
468	Shewanella_denitrificans_OS217_uid58263
469	Shewanella_frigidimarina_NCIMB_400_uid58265
470	Shewanella_halifaxensis_HAW_EB4_uid59007
471	Shewanella_loihica_PV_4_uid58349
472	Shewanella_MR_4_uid58345
473	Shewanella_MR_7_uid58343
474	Shewanella_oneidensis_MR_1_uid57949
475	Shewanella_pealeana_ATCC_700345_uid58705
476	Shewanella_piezotolerans_WP3_uid58745
477	Shewanella_putrefaciens_CN_32_uid58267
478	Shewanella_sediminis_HAW_EB3_uid58835
479	Shewanella_violacea_DSS12_uid47085
480	Shewanella_W3_18_1_uid58341
481	Shewanella_woodyi_ATCC_51908_uid58721
482	Shigella_boydii_CDC_3083_94_uid58415
483	Shigella_boydii_Sb227_uid58215
484	Shigella_dysenteriae_Sd197_uid58213
485	Shigella_flexneri_2a
486	Shigella_flexneri_2a_2457T_uid57991
487	Shigella_flexneri_5_8401_uid58583
488	Shigella_sonnei_Ss046_uid58217
489	Sideroxydans_lithotrophicus_ES_1_uid46801
490	Sinorhizobium_medicae_WSM419_uid58549
491	Sinorhizobium_meliloti_1021_uid57603
492	Sodalis_glossinidius__morsitans__uid58553
493	Sorangium_cellulosum__So_ce_56__uid28111
494	Sphingobium_japonicum_UT26S_uid47077
495	Sphingomonas_wittichii_RW1_uid58691
496	Sphingopyxis_alaskensis_RB2256_uid58351
497	Starkeya_novella_DSM_506_uid48815
498	Stenotrophomonas_maltophilia_K279a_uid30351
499	Stenotrophomonas_maltophilia_R551_3_uid58657
500	Sulfuricurvum_kujiense_DSM_16994_uid60789
501	Sulfurimonas_autotrophica_DSM_16294_uid53043
502	Sulfurimonas_denitrificans_DSM_1251_uid58185
503	Sulfurospirillum_deleyianum_DSM_6946_uid41861
504	Sulfurovum_NBC37_1_uid58863
505	Syntrophobacter_fumaroxidans_MPOB_uid58177
506	Syntrophus_aciditrophicus_SB_uid58539
507	Teredinibacter_turnerae_T7901_uid59267
508	Thauera_MZ1T_uid58987
509	Thioalkalivibrio_HL_EbGR7_uid59179
510	Thioalkalivibrio_K90mix_uid46181
511	Thiobacillus_denitrificans_ATCC_25259_uid58189
512	Thiomicrospira_crunogena_XCL_2_uid58183
513	Thiomonas_intermedia_K12_uid48825
514	Tolumonas_auensis_DSM_9187_uid59395
515	Variovorax_paradoxus_S110_uid59437
516	Verminephrobacter_eiseniae_EF01_2_uid58675
517	Vibrio_cholerae_M66_2_uid59355
518	Vibrio_cholerae_MJ_1236_uid59387
519	Vibrio_cholerae_O1_biovar_El_Tor_N16961_uid57623
520	Vibrio_cholerae_O395_uid58425
521	Vibrio_Ex25_uid41601
522	Vibrio_fischeri_ES114_uid58163
523	Vibrio_fischeri_MJ11_uid58907
524	Vibrio_harveyi_ATCC_BAA_1116_uid58957
525	Vibrio_parahaemolyticus_RIMD_2210633_uid57969
526	Vibrio_splendidus_LGP32_uid59353
527	Vibrio_vulnificus_CMCP6
528	Vibrio_vulnificus_YJ016_uid58007
529	Wigglesworthia_glossinidia_endosymbiont_of_Glossina_brevipalpis_uid57853
530	Wolbachia_endosymbiont_of_Culex_quinquefasciatus_Pel_uid30313
531	Wolbachia_endosymbiont_of_Drosophila_melanogaster_uid57851
532	Wolbachia_endosymbiont_TRS_of_Brugia_malayi_uid58107
533	Wolbachia_wRi_uid59371
534	Wolinella_succinogenes_uid445
535	Xanthobacter_autotrophicus_Py2_uid58453
536	Xanthomonas_albilineans_uid43163
537	Xanthomonas_axonopodis_citri_306_uid57889
538	Xanthomonas_campestris_8004_uid57595
539	Xanthomonas_campestris_ATCC_33913_uid57887
540	Xanthomonas_campestris_B100_uid29801
541	Xanthomonas_campestris_vesicatoria_85_10_uid58321
542	Xanthomonas_oryzae_KACC10331_uid58155
543	Xanthomonas_oryzae_MAFF_311018_uid58547
544	Xanthomonas_oryzae_PXO99A_uid59131
545	Xenorhabdus_bovienii_SS_2004_uid46345
546	Xenorhabdus_nematophila_ATCC_19061_uid49133
547	Xylella_fastidiosa_9a5c_uid57849
548	Xylella_fastidiosa_M12_uid58763
549	Xylella_fastidiosa_M23_uid58809
550	Xylella_fastidiosa_Temecula1_uid57869
551	Yersinia_enterocolitica_8081_uid57741
552	Yersinia_pestis_Angola_uid58485
553	Yersinia_pestis_Antiqua_uid58607
554	Yersinia_pestis_biovar_Microtus_91001_uid58037
555	Yersinia_pestis_CO92_uid57621
556	Yersinia_pestis_KIM_10_uid57875
557	Yersinia_pestis_Nepal516_uid58609
558	Yersinia_pestis_Pestoides_F_uid58619
559	Yersinia_pestis_Z176003_uid47317
560	Yersinia_pseudotuberculosis_IP_31758_uid58487
561	Yersinia_pseudotuberculosis_IP_32953_uid58157
562	Yersinia_pseudotuberculosis_PB1__uid59153
563	Yersinia_pseudotuberculosis_YPIII_uid59151
564	Zymomonas_mobilis_NCIMB_11163_uid41019
565	Zymomonas_mobilis_ZM4_uid58095
Spirochaetes
1	Borrelia_afzelii_PKo_uid58653
2	Borrelia_burgdorferi_B31_uid57581
3	Borrelia_burgdorferi_ZS7_uid59429
4	Borrelia_duttonii_Ly_uid58791
5	Borrelia_garinii_PBi_uid58125
6	Borrelia_hermsii_DAH_uid59225
7	Borrelia_recurrentis_A1_uid58793
8	Borrelia_turicatae_91E135_uid58311
9	Brachyspira_hyodysenteriae_WA1_uid59291
10	Brachyspira_murdochii_DSM_12563_uid48819
11	Brachyspira_pilosicoli_95_1000_uid50609
12	Leptospira_biflexa_serovar_Patoc__Patoc_1__Ames__uid58511
13	Leptospira_biflexa_serovar_Patoc__Patoc_1__Paris__uid58993
14	Leptospira_borgpetersenii_serovar_Hardjo_bovis_JB197_uid58509
15	Leptospira_borgpetersenii_serovar_Hardjo_bovis_L550_uid58507
16	Leptospira_interrogans_serovar_Copenhageni_Fiocruz_L1_130_uid58065
17	Leptospira_interrogans_serovar_Lai_56601_uid57881
18	Spirochaeta_smaragdinae_DSM_11293_uid51369
19	Spirochaeta_thermophila_DSM_6192_uid53037
20	Treponema_denticola_ATCC_35405_uid57583
21	Treponema_pallidum_Nichols_uid57585
22	Treponema_pallidum_SS14_uid58977
Synergistetes
1	Aminobacterium_colombiense_DSM_12261_uid47083
2	Thermanaerovibrio_acidaminovorans_DSM_6589_uid41925
Tenricutes
1	Acholeplasma_laidlawii_PG_8A_uid58901
2	Mesoplasma_florum_L1_uid58055
3	Mycoplasma_agalactiae_PG2_uid16095
4	Mycoplasma_agalactiae_uid46679
5	Mycoplasma_arthritidis_158L3_1_uid58005
6	Mycoplasma_bovis_PG45_uid60859
7	Mycoplasma_capricolum_ATCC_27343_uid58525
8	Mycoplasma_conjunctivae_HRC_581_uid59325
9	Mycoplasma_crocodyli_MP145_uid47087
10	Mycoplasma_fermentans_JER_uid53543
11	Mycoplasma_gallisepticum_R_low__uid57993
12	Mycoplasma_genitalium_G37_uid57707
13	Mycoplasma_hominis_uid41875
14	Mycoplasma_hyopneumoniae_232_uid58205
15	Mycoplasma_hyopneumoniae_7448_uid58039
16	Mycoplasma_hyopneumoniae_J_uid58059
17	Mycoplasma_hyorhinis_HUB_1_uid51695
18	Mycoplasma_leachii_PG50_uid60849
19	Mycoplasma_mobile_163K_uid58077
20	Mycoplasma_mycoides_SC_PG1_uid58031
21	Mycoplasma_penetrans_HF_2_uid57729
22	Mycoplasma_pneumoniae_M129_uid57709
23	Mycoplasma_pulmonis
24	Mycoplasma_synoviae_53_uid58061
25	Onion_yellows_phytoplasma_OY_M_uid58015
26	Ureaplasma_parvum_serovar_3_ATCC_27815_uid58887
27	Ureaplasma_parvum_serovar_3_ATCC_700970_uid57711
28	Ureaplasma_urealyticum_serovar_10_ATCC_33699_uid59011
Thermotogae
1	Fervidobacterium_nodosum_Rt17_B1_uid58625
2	Kosmotoga_olearia_TBF_19_5_1_uid59205
3	Petrotoga_mobilis_SJ95_uid58747
4	Thermosipho_africanus_TCF52B_uid59095
5	Thermosipho_melanesiensis_BI429_uid58683
6	Thermotoga_lettingae_TMO_uid58419
7	Thermotoga_maritima_MSB8_uid57723
8	Thermotoga_naphthophila_RKU_10_uid42777
9	Thermotoga_neapolitana_DSM_4359_uid59065
10	Thermotoga_petrophila_RKU_1_uid58655
11	Thermotoga_RQ2_uid58935
	ARCHAEL GENOMES
Crenarchaeota
1	Acidilobus_saccharovorans_345_15_uid51395
2	Aeropyrum_pernix_K1_uid57757
3	Caldivirga_maquilingensis_IC_167_uid58711
4	Desulfurococcus_kamchatkensis_1221n_uid59133
5	Hyperthermus_butylicus_DSM_5456_uid57755
6	Ignicoccus_hospitalis_KIN4_I_uid58365
7	Ignisphaera_aggregans_DSM_17230_uid51875
8	Metallosphaera_sedula_DSM_5348_uid58717
9	Pyrobaculum_aerophilum_IM2_uid57727
10	Pyrobaculum_arsenaticum_DSM_13514_uid58409
11	Pyrobaculum_calidifontis_JCM_11548_uid58787
12	Pyrobaculum_islandicum_DSM_4184_uid58635
13	Staphylothermus_hellenicus_DSM_12710_uid45893
14	Staphylothermus_marinus_F1_uid58719
15	Sulfolobus_acidocaldarius_DSM_639_uid58379
16	Sulfolobus_islandicus_L_D_8_5_uid43679
17	Sulfolobus_islandicus_L_S_2_15_uid58871
18	Sulfolobus_islandicus_M_14_25_uid58849
19	Sulfolobus_islandicus_M_16_27_uid58851
20	Sulfolobus_islandicus_M_16_4_uid58841
21	Sulfolobus_islandicus_Y_G_57_14_uid58923
22	Sulfolobus_islandicus_Y_N_15_51_uid58825
23	Sulfolobus_solfataricus_P2_uid57721
24	Sulfolobus_tokodaii_7_uid57807
25	Thermofilum_pendens_Hrk_5_uid58563
26	Thermoproteus_neutrophilus_V24Sta_uid58421
27	Thermosphaera_aggregans_DSM_11486_uid48993
28	Vulcanisaeta_distributa_DSM_14429_uid52827
Euryarchaeota
1	Aciduliprofundum_boonei_T469_uid43333
2	Archaeoglobus_fulgidus_DSM_4304_uid57717
3	Archaeoglobus_profundus_DSM_5631_uid43493
4	Ferroglobus_placidus_DSM_10642_uid40863
5	Halalkalicoccus_jeotgali_B3_uid50305
6	Haloarcula_marismortui_ATCC_43049_uid57719
7	Halobacterium_NRC_1_uid57769
8	Halobacterium_salinarum_R1
9	Haloferax_volcanii_DS2_uid46845
10	Halogeometricum_borinquense_DSM_11551_uid54919
11	Halomicrobium_mukohataei_DSM_12286_uid59107
12	Haloquadratum_walsbyi_DSM_16790_uid58673
13	Halorhabdus_utahensis_DSM_12940_uid59189
14	Halorubrum_lacusprofundi_ATCC_49239_uid58807
15	Haloterrigena_turkmenica_DSM_5511_uid43501
16	Methanobrevibacter_ruminantium_M1_uid45857
17	Methanobrevibacter_smithii_ATCC_35061_uid58827
18	Methanocaldococcus_fervens_AG86_uid59347
19	Methanocaldococcus_FS406_22_uid42499
20	Methanocaldococcus_infernus_ME_uid48803
21	Methanocaldococcus_jannaschii_DSM_2661_uid57713
22	Methanocaldococcus_vulcanius_M7_uid41131
23	Methanocella_paludicola_SANAE_uid42887
24	Methanococcoides_burtonii_DSM_6242_uid58023
25	Methanococcus_aeolicus_Nankai_3_uid58823
26	Methanococcus_maripaludis_C5_uid58741
27	Methanococcus_maripaludis_C6_uid58947
28	Methanococcus_maripaludis_C7_uid58847
29	Methanococcus_maripaludis_S2_uid58035
30	Methanococcus_vannielii_SB_uid58767
31	Methanococcus_voltae_A3_uid49529
32	Methanocorpusculum_labreanum_Z_uid58785
33	Methanoculleus_marisnigri_JR1_uid58561
34	Methanohalobium_evestigatum_Z_7303_uid49857
35	Methanohalophilus_mahii_DSM_5219_uid47313
36	Methanoplanus_petrolearius_DSM_11571_uid52695
37	Methanopyrus_kandleri_AV19_uid57883
38	Methanosaeta_thermophila_PT_uid58469
39	Methanosarcina_acetivorans_C2A_uid57879
40	Methanosarcina_barkeri_Fusaro_uid57715
41	Methanosarcina_mazei_Go1_uid57893
42	Methanosphaera_stadtmanae_DSM_3091_uid58407
43	Methanosphaerula_palustris_E1_9c_uid59193
44	Methanospirillum_hungatei_JF_1_uid58181
45	Methanothermobacter_marburgensis_Marburg_uid51637
46	Methanothermobacter_thermautotrophicus_Delta_H_uid57877
47	Methanothermus_fervidus_DSM_2088_uid60167
48	Natrialba_magadii_ATCC_43099_uid46245
49	Natronomonas_pharaonis_DSM_2160_uid58435
50	Picrophilus_torridus_DSM_9790_uid58041
51	Pyrococcus_abyssi
52	Pyrococcus_furiosus_DSM_3638_uid57873
53	Pyrococcus_horikoshii_OT3_uid57753
54	Thermococcus_gammatolerans_EJ3_uid59389
55	Thermococcus_kodakarensis_KOD1_uid58225
56	Thermococcus_onnurineus_NA1_uid59043
57	Thermococcus_sibiricus_MM_739_uid59399
58	Thermoplasma_acidophilum
59	Thermoplasma_volcanium_GSS1_uid57751
60	uncultured_methanogenic_archaeon_RC-I_uid19641
Nanoarchaeota
1	Nanoarchaeum_equitans_Kin4_M_uid58009
Thaumarchaeota
1	Nitrosopumilus_maritimus_SCM1_uid58903

## Sheet: s1b
Supplementary Table 1b: BLAST searches of Shewanella genomes, cellular localization and domain architecture of multiple POP proteins of Shewanella.
Shewanella species	POP-gene name	Chromosomal localization	Homolog-BLAST search	Organism	E-value	Sequence identity (%)	Cellular localization*	Domain architecture
S.woodyi	YP_001758787	489494..491572	YP_001500147.1-POP	S. pealeana	0	86	-	WD40-likeBeta (85-08):Prolyloligopeptidase (482-683)
	YP_001758921	744541..746445	YP_001556741.1-POP	S. baltica OS195	1e-150	45	-	Prolyloligopeptidase (429-634)
	YP_001759234	1132409..1134349	YP_752496.1-POP	S. frigidimarina	2e-112	36	-	Prolyloligopeptidase (436-645)
	YP_001759596	1539776..1542325	YP_001673268.1-POP	S. halifaxensis	0	70	-	Prolyloligopeptidase (668-826)
	YP_001760604	2733997..2736051	YP_001474094.1-POP	S. sediminis	0	88	-	WD40-likeBeta (80-114):Prolyloligopeptidase (473-683)
	YP_001761107	3351061..3353205	YP_001473591.1-POP	S. sediminis	0	84	Periplasmic	Prolyloligopeptidase, (41-436):Prolyloligopeptidase (493-706)
	YP_001761308	3598610..3600679	YP_003557558.1-ACC	S. violacea	0	88	-	Dipeptidylpeptidase (67-152):Prolyloligopeptidase (463-666)
	YP_001761559	3921001..3923028	YP_001473222.1-POP	S. sediminis	0	70	-	Prolyloligopeptidase (451-654)
	YP_001761608	3973349..3975823	YP_751495.1-POP	S. frigidimarina	0	68	-	Prolyloligopeptidase (594-801)
	YP_001761826	4238327..4241158	YP_001475049.1-POP	S. sediminis	0	79	-	Prolyloligopeptidase (746-923)
	YP_001762510	5060376..5062859	YP_001503366.1-POP	S. pealeana	0	80	-	Prolyloligopeptidase (436-648)
	YP_001762612	5163959..5165917	YP_001500457.1-POP	S.pealeana	5e-64	30	Cytoplasmic	Prolyloligopeptidase (436-648)
	YP_001762829	5419513..5421561	YP_001472217.1-POP	S.sediminis	0	80	-	Dipeptidylpeptidase (106-221):Prolyloligopeptidase (444-658)
	YP_001762836	5430479..5432524	YP_001475144.1-POP	S. sediminis	0	86	-	WD40-likeBeta (276-296):Prolyloligopeptidase (473-674)
	YP_001762864	5465472..5467430	YP_001472189.1-POP	S. sediminis	0	85	-	SMP-30/Gluconolaconase/LRE-likeregion (198-285):Prolyloligopeptidase (438-644)
	YP_001762910	5534233..5536206	YP_001672659.1-POP	S.halifaxensis	0	74	Periplasmic	Prolyloligopeptidase (446-656)
S. piezotolerans	YP_002310112	709606..711696	YP_001503436.1-POP	S. pealeana	0	80	Periplasmic	Prolyloligopeptidase, (23-425):Prolyloligopeptidase (492-695)
	YP_002310199	799140..801623	YP_001675812-POP	S. halifaxensis	0	86	-	WD40-likeBeta (70-91):Dipeptidylpeptidase (379-538):Prolyloligopeptidase (631-826)
	YP_002311176	1876614..1878770	YP_001502424-POP	S. pealeana	0	87	Periplasmic	Prolyloligopeptidase, (40-439):Prolyloligopeptidase (496-709)
	YP_002311228	1931733..1933817	YP_871562 -POP	S. ANA3	3e-54	29	-	WD40-likeBeta (91-124):Dipeptidylpeptidase (202-293):Prolyloligopeptidase (482-690)
	YP_002311490	2239933..2242002	YP_001500147.1-POP	S. pealeana	0	87	-	WD40-likeBeta (85-108):Prolyloligopeptidase (482-683)
	YP_002311536	2289305..2291272	YP_752496.1-POP	S. frigidimarina	0	70	-	Prolyloligopeptidase (444-654)
	YP_002312667	3563722..3565758	YP_001675077.1-POP	S. halifaxensis	0	70	Cytoplasmic membrane	Prolyloligopeptidase (455-657)
	YP_002312883	3816389..3819169	YP_001675275.1-POP	S. halifaxensis	0	81	Outer membrane	Dipeptidylpeptidase (415-475):Prolyloligopeptidase (705-906)
	YP_002313412	4367217..4369160	Yp_0033557383.1-POP	S. violacea	0	65	Cytoplasmic	Prolyloligopeptidase (443-647)
	YP_002313646	4551225..4553465	Yp_868293-POP	S. ANA3	7e-46	26	-	Dipeptidylpeptidase (154-468):Prolyloligopeptidase (552-750)
	YP_002313711	4626962..4629256	Yp_001500457-POP	S. pealeana	0	66	Cytoplasmic	Prolyloligopeptidase (441-651)
	YP_002314066	4699022..4700980	Yp_926026.1-OPB	S. amazonensis	4e-75	32	-	Prolyloligopeptidase, (12-387):Prolyloligopeptidase (450-662)
S. pealena	YP_001500147	316835..318895	YP_001676204.1-POP	S. halifaxensis	0	94	-	WD40-likeBeta (82-105):Prolyloligopeptidase (479-680)
	YP_001500457	728937..730808	YP_002313711.1-POP	S. piezotolrerans	0	66	Cytoplasmic	Prolyloligopeptidase (412-622)
	YP_001500852	1202509..1205031	YP_001673268-POP	S. halifaxensis	0	85	Cytplasmic membrane	Prolyloligopeptidase (663-816)
	YP_001501894	2467255..2469306	YP_001674473-POP	S. halifaxensis	0	94	-	WD40-likeBeta (80-114):Prolyloligopeptidase (473-682)
	YP_001502424	3127371..3129527	YP_001673911-POP	S. halifaxensis	0	90	Periplasmic	Prolyloligopeptidase, (39-439):Prolyloligopeptidase (496-709)
	YP_001502629	3390905..3392938	YP_001675077-POP	S. halifaxensis	0	84	-	Prolyloligopeptidase (453-656)
	YP_001502831	3649611..3652406	YP_001675275-POP	S. halifaxensis	0	87	Outer membrane	Dipeptidylpeptidase (420-480):Prolyloligopeptidase (711-911)
	YP_001503255	4161475..4163517	Yp_001675696-POP	S. halifaxensis	0	94	-	WD40-likeBeta (89-106):Prolyloligopeptidase (473-673)
	YP_001503436	4379122..4381209	YP_002310112-POP	S. halifaxensis	0	80	Periplasmic	Prolyloligopeptidase, (22-425):Prolyloligopeptidase (492-694)
	YP_001503686	4667377..4669341	YP_001672659-POP	S. halifaxensis	0	95	-	Prolyloligopeptidase (443-653)
S. sediminis	YP_001472122	445480..447444	YP_001672659.1-POP	S. halifaxensis	0	75	Cytoplasmic	Prolyloligopeptidase (443-653)
	YP_001472217	589131..591197	YP_001762829.1-POP	S. woodyi	0	80	Cytoplasmic	Prolyloligopeptidase (450-664)
	YP_001472546	955056..957539	YP_001762510.1-POP	S. woodyi	0	80	-	Dipeptidylpeptidase (378-538):Prolyloligopeptidase (632-826)
	YP_001472838	1302713..1305289	YP_001759596.1-POP	S. woodyi	0	64	Outer membrane	Prolyloligopeptidase (684-838)
	YP_001473222	1758793..1760844	YP_001761559.1-POP	S. woodyi	0	70	Cytoplasmic	WD40-likeBeta (258-285):Prolyloligopeptidase (454-661)
	YP_001473591	2228909..2231065	YP_001761107.1-POP	S. woodyi	0	84	Periplasmic	Prolyloligopeptidase, (37-439):Prolyloligopeptidase (496-709)
	YP_001474094	2868219..2870273	YP_00176064.1-POP	S. woodyi	0	88	-	WD40-likeBeta (39-68):Prolyloligopeptidase (473-683)
	YP_001475049	4031879..4034752	YP_001761826.1-POP	S. woodyi	0	80	-	Dipeptidylpeptidase (446-507):Prolyloligopeptidase (760-937)
	YP_001475144	4159768..4161840	YP_001762836.1-POP	S. woodyi	0	86	-	Dipeptidylpeptidase (71-144):WD40-likeBeta (285-305):Prolyloligopeptidase (483-686)
	YP_001475936	5161997..5164063	YP_003558720.1-POP	S. violacea	0	85	-	WD40-likeBeta (86-109):Prolyloligopeptidase (481-682)
S. amazonensis	YP_927966.1	2533646..2535802	YP_738487.1-POP	S. MR4	0	72	Periplasmic	Prolyloligopeptidase, (43-440):Prolyloligopeptidase (498-711)
	YP_927632.1	2148076..2150166	NP_717650.1-POP	S. oneidensis	0	72	Periplasmic	Prolyloligopeptidase, (22-425):Prolyloligopeptidase (491-695)
	YP_927900.1	2460445..2462355	YP_457178.1-POP	E. litoralis	2e-100	35	-	Prolyloligopeptidase (437-634)
	YP_926204.1	389988..391937	NP_719779.1-POP	S. oneidensis	0	66	-	Prolyloligopeptidase (438-648)
	YP_925960.1	84659..86656	YP_758282.1-POP	Maricaulis maris	2e-76	31	-	Prolyloligopeptidase (448-664)
	YP_929200.1	3954836..3956878	YP_003558720.1-POP	S. violacea	0	74	-	WD40-likeBeta (79-103):Prolyloligopeptidase (477-674)
S. frigidimarina	YP_748947.1	272915..274849	YP_001048546.1-POP	S. baltica OS155	0	64	-	Prolyloligopeptidase (437-642)
	YP_752497.1	4571310..4573259	YP_871398.1-POP	S. ANA3	0	56	-	Prolyloligopeptidase (438-648)
	YP_752496.1	4569073..4571052	YP_001552825.1-POP	S. baltica OS155	0	73	Cytoplasmic	Prolyloligopeptidase (446-657)
	YP_752496.1	3394154..3396622	YP_001761608.1-POP	S. woodyi	0	68	Cytoplasmic membrane	Prolyloligopeptidase (499-877)
	YP_751976.1	3946077..3948566	YP_001503366.1-POP	S. pealeana	0	74	-	Dipeptidylpeptidase (380-537):Prolyloligopeptidase (634-828)
	YP_750839.1	2564911..2566971	YP_562917.1-POP	S. denitrificans	0	84	-	WD40-likeBeta (83-118):Prolyloligopeptidase (476-684)
	YP_751457.1	3341509..3344376	YP_001365568.1-POP	S. baltica OS185	0	57	-	Prolyloligopeptidase (761-935)
S. halifaxensis	YP_001672659.1	499947..501911	YP_001503686.1-POP	S. pealeana	0	95	-	Prolyloligopeptidase (443-653)
	YP_001674473.1	2734667..2736718	YP_001501894.1-POP	S. pealeana	0	94	-	Prolyloligopeptidase (473-682)
	YP_001675077.1	3489682..3491715	YP_001502629.1-POP	S. pealeana	0	84	Cytoplasmic	Prolyloligopeptidase (453-653)
	YP_001676204.1	4878087..4880144	YP_001500147.1-POP	S. pealeana	0	94	-	Prolyloligopeptidase (478-679)
	YP_001675696.1	4254236..4256278	YP_001503255.1-POP	S. pealeana	0	94	-	WD40-likeBeta (89-106):Prolyloligopeptidase (473-673)
	YP_001675812.1	4407601..4410105	YP_001503366.1-POP	S. pealeana	0	93	-	Dipeptidylpeptidase (385-541):Prolyloligopeptidase (638-833)
S. loihica	YP_001092388.1	275574..277652	YP_001475936.1-POP	S. sediminis	0	79	-	Prolyloligopeptidase (482-680)
	YP_001092621.1	546050..548077	YP_001503255.1-POP	S. pealeana	0	80	-	WD40-likeBeta (89-113):Prolyloligopeptidase (468-668)
	YP_001094030.1	2200934..2202991	YP_001474094.1-POP	S. sediminis	0	84	-	WD40-likeBeta (81-116):Prolyloligopeptidase (475-684)
	YP_001093801.1	1924089..1926140	YP_001473222.1-POP	S. sediminis	0	61	Cytoplasmic membrane	Prolyloligopeptidase (456-663)
	YP_001095610.1	4170055..4172019	YP_001672659.1-POP	S. halifaxensis	0	75	-	Prolyloligopeptidase (443-653)
	YP_001094884.1	3262457..3265270	YP_001475049.1-POP	S. sediminis	0	69	-	Dipeptidylpeptidase (426-487):Prolyloligopeptidase (740-917)
	YP_001092707.1	650838..653324	YP_002310199.1-POP	S. piezotolrerans	0	79	Cytoplasmic	Dipeptidylpeptidase (379-539):Prolyloligopeptidase (633-827)
S. violacea	YP_003555882.1	1326207..1328573	YP_001475049.1-POP	S. sediminis	0	80	-	Dipeptidylpeptidase (276-338):Prolyloligopeptidase (591-768)
	YP_003558720.1	4536650..4538713	YP_001475936.1-POP	S. sediminis	0	85	-	WD40-likeBeta (85-110):Prolyloligopeptidase (480-681)
	YP_003558647.1	4464491..4466464	YP_001472189.1-POP	S. sediminis	0	84	Periplasmic	Prolyloligopeptidase (437-644)
S.ANA3	YP_868129.1	564442..566502	YP_001368071.1-POP	S. baltica OS185	0	79	-	Prolyloligopeptidase (448-662)
	YP_871398.1	4533574..4535559	YP_735722.1-POP	S.MR4	0	98	-	Prolyloligopeptidase (450-660)
	YP_870396.1	3301029..3303062	YP_734717.1-POP	S.MR4	0	96	Cytoplasmic	Prolyloligopeptidase (451-656)
	YP_871562.1	4732900..4734945	YP_739847.1-POP	S. MR7	0	99	-	WD40-likeBeta (94-297):Prolyloligopeptidase (473-677)
	YP_869936.1	2764004..2766067	YP_734253.1-POP	S. MR4	0	99	-	Prolyloligopeptidase (478-686)
	YP_868252.1	709775..712255	YP_732745.1-POP	S. MR4	0	99	-	Dipeptidylpeptidase (377-537):Prolyloligopeptidase (631-835)
	YP_870522.1	3457088..3459904	YP_734847.1-POP	S. MR4	0	99	-	Dipeptidylpeptidase (425-486):Prolyloligopeptidase (740-917)
	YP_870169.1	3031577..3033757	YP_738487.1-POP	S. MR7	0	99	Periplasmic	Prolyloligopeptidase, (41-436):Prolyloligopeptidase (493-706)
S. baltica OS195	YP_001552825.1	436832..438820	YP_001364604.1-POP	S. baltica OS185	0	100	-	Prolyloligopeptidase (451-661)
	YP_001556741.1	5105352..5107289	YP_002360018.1-POP	S. baltica OS223	0	99	-	Prolyloligopeptidase (436-643)
	YP_001553966.1	1845259..1847307	YP_001553966.1-POP	S. baltica OS195	0	100	Cytoplasmic	Prolyloligopeptidase (436-643)
	YP_001554383.1	2332982..2335033	YP_001366151.1-POP	S. baltica OS185	0	100	-	Prolyloligopeptidase (474-682)
	YP_001556672.1	5033233..5035329	YP_001048612.1-POP	S. baltica OS155	0	99	-	WD40-likeBeta (112-314):Prolyloligopeptidase (490-691)
	YP_001556303.1	4576628..4579108	YP_002359601.1-POP	S. baltica OS223	0	99	-	Dipeptidylpeptidase (377-537):Prolyloligopeptidase (631-825)
S. MR4	YP_732745.1	700330..702810	YP_868252.1-POP	S. ANA3	0	99	-	Dipeptidylpeptidase (377-537):Prolyloligopeptidase (631-825)
	YP_735860.1	4470075..4472120	YP_739847.1-POP	S. MR7	0	99	-	WD40-likeBeta (94-297):Prolyloligopeptidase (473-677)
	YP_734717.1	3083745..3085778	YP_738698.1-POP	S.MR7	0	99	Cytoplasmic	Prolyloligopeptidase (451-657)
	YP_735923.1	4540190..4542127	NP_720134.1-POP	S. oneidensis	0	92	-	Prolyloligopeptidase (437-643)
	YP_734253.1	2533569..2535632	YP_738244.1-POP	S. MR7	0	99	-	Prolyloligopeptidase (478-686)
	YP_735722.1	4306580..4308565	YP_871398.1-POP	S. ANA3	0	98	-	Prolyloligopeptidase (450-660)
S.putrifaciens	YP_001182171.1	711290..713770	YP_964898.1-POP	S. W3	0	99	-	Dipeptidylpeptidase (377-537):Prolyloligopeptidase (631-825)
	YP_001182931.1	1594177..1596207	YP_964069.1-POP	S. W3	0	99	Cytoplasmic	Prolyloligopeptidase (451-657)
	YP_001185001.1	4058624..4060651	YP_001185001.1-POP	S.W3	0	100	-	WD40-likeBeta (88-107):Prolyloligopeptidase (468-671)
	YP_001183331.1	2054642..2056705	YP_963596.1-POP	S. W3	0	99	-	Prolyloligopeptidase (477- 686)
S. batica OS185	YP_001364604.1	416182..418170	YP_001364604.1-POP	S. baltica OS185	0	100	-	Prolyloligopeptidase (451-661)
	YP_001368071.1	4607276..4609336	YP_868129.1-POP	S. ANA3	0	79	-	Prolyloligopeptidase (448-662)
	YP_001365710.1	1806790..1808838	YP_002358757.1-POP	S. baltica OS223	0	99	Cytoplasmic	Prolyloligopeptidase (450- 656)
	YP_001366151.1	2322543..2324594	YP_001366151.1-POP	S. baltica OS185	0	100	-	Prolyloligopeptidase (474- 682)
	YP_001368308.1	4925036..4927057	YP_001048612.1-POP	S. baltica OS155	0	99	-	WD40-likeBeta (87-289):Prolyloligopeptidase (466-666)
	YP_001367944.1	4465232..4467712	YP_001556303.1-POP	S. baltica OS195	0	99	-	Dipeptidylpeptidase (377-537):Prolyloligopeptidase (631-825)
S. W3	YP_961852.1	488276..490303	YP_001185001.1-POP	S. putrefaciens	0	100	-	WD40-likeBeta (88-107):Prolyloligopeptidase (468-671)
	YP_963596.1	2563141..2565204	YP_001183331.1-POP	S. putrefaciens	0	99	-	Prolyloligopeptidase (477-686)
	YP_964069.1	3072145..3074175	YP_001182931.1-POP	S. putrefaciens	0	99	Cytoplasmic	Prolyloligopeptidase (451-657)
	YP_964898.1	4029779..4032259	YP_001182171.1-POP	S. putrefaciens	0	99	-	Dipeptidylpeptidase (377-537):Prolyloligopeptidase (631-825)
* Cellular localization was predicted using PSORTb
- indicates unknown

## Sheet: s1c
Supplementary Table 1c: Annotated hypothetical proteins.
Hypothetical Protein	Type	Organism name	Domains	Length of protein	Biological Process	Cellular Component	Molecular Function
YP_003382838	Prolyl oligopeptidase	Kribbella flavida	Prolyl oligopeptidase_C	278	-	Plasma membrane	-
YP_705405	Prolyl oligopeptidase	Rhodococcus jostii	Prolyl oligopeptidase_C	649	Proteolysis	-	peptidase activity
YP_001106222	Prolyl oligopeptidase	Saccharopolyspora erythraea	Prolyl oligopeptidase_C	571	Proteolysis	-	-
YP_003343545	Prolyl oligopeptidase	Streptosporangium roseum	Prolyl oligopeptidase_C	634	Proteolysis	-	hydrolase activity
YP_001609106	Prolyl oligopeptidase	Bartonella tribocorum	Prolyl oligopeptidase_N-Prolyl oligopeptidase_C	697	Proteolysis	-	peptidase activity
YP_002519175	Prolyl oligopeptidase	Caulobacter crescentus	Prolyl oligopeptidase_N-Prolyl oligopeptidase_C	718	Proteolysis	-	-
YP_003061176	Prolyl oligopeptidase	Hirschia baltica	Prolyl oligopeptidase_C	342	Proteolysis	-	peptidase activity
YP_001640393	Prolyl oligopeptidase	Methylobacterium extorquens	Prolyl oligopeptidase_C	342	glycerolipid catabolic process	-	triglyceride lipase activity
YP_004042953	Prolyl oligopeptidase	Paludibacter propionicigenes	Prolyl oligopeptidase_C	804	Proteolysis	chloroplast	serine-type endopeptidase activity
YP_003094228	Prolyl oligopeptidase	Pedobacter heparinus	Prolyl oligopeptidase_C	289	-	-	carboxylesterase activity
YP_001017785	Prolyl oligopeptidase	Prochlorococcus marinus	Prolyl oligopeptidase_C	681	Proteolysis	-	hydrolase
YP_001911620	Prolyl oligopeptidase	Xanthomonas oryzae	Prolyl oligopeptidase_C	865	Proteolysis	chloroplast stroma	serine-type endopeptidase activity
YP_001912256	Prolyl oligopeptidase	Xanthomonas oryzae	Prolyl oligopeptidase_C	181	Proteolysis	chloroplast stroma	serine-type endopeptidase activity
YP_003375064	Prolyl oligopeptidase	Xanthomonas albilineans	Prolyl oligopeptidase_C	861	Proteolysis	chloroplast stroma	serine-type endopeptidase activity
YP_001021384	Prolyl oligopeptidase	Methylibium petroleiphilum	Prolyl oligopeptidase_N-Prolyl oligopeptidase_C	674	Proteolysis	-	-
YP_136675	Prolyl oligopeptidase	Haloarcula marismortui	Prolyl oligopeptidase_N-Prolyl oligopeptidase_C	635	Proteolysis	-	-
NP_142558	Prolyl oligopeptidase	Pyrococcus horikoshii	Prolyl oligopeptidase_C	622	Proteolysis	-	-
YP_003425790	Prolyl oligopeptidase	Bacillus pseudofirmus	Prolyl oligopeptidase_C	267	Proteolysis	-	-
YP_002772160	Prolyl oligopeptidase	Brevibacillus brevis	WD40-likeβ -Prolyl oligopeptidase_C	599	Proteolysis	-	-
YP_001613179	Prolyl oligopeptidase	Sorangium cellulosum	Prolyl oligopeptidase_C	598	Proteolysis	-	-
YP_001617015	Prolyl oligopeptidase	Sorangium cellulosum	Prolyl oligopeptidase_C	371	Proteolysis	-	-
YP_003375572	Prolyl oligopeptidase	Xanthomonas albilineans	WD40-likeβ -Prolyl oligopeptidase_C	692	Proteolysis	-	peptidase activity
YP_002760582	Prolyl oligopeptidase	Gemmatimonas aurantiaca	WD40-likeβ -Prolyl oligopeptidase_C	870	Proteolysis	chloroplast stroma	serine-type endopeptidase activity
YP_003782636	Prolyl oligopeptidase	Corynebacterium pseudotuberculosis	Prolyl oligopeptidase_N-Prolyl oligopeptidase_C	697	-	Plasma membrane	-
YP_003784131	Prolyl oligopeptidase	Corynebacterium pseudotuberculosis	Prolyl oligopeptidase_N-Prolyl oligopeptidase_C	708	Proteolysis	cytosol	serine-type endopeptidase activity
YP_001801018	Prolyl oligopeptidase	Corynebacterium urealyticum	Prolyl oligopeptidase_N-Prolyl oligopeptidase_C	738	Proteolysis	cytosol	serine-type endopeptidase activity
YP_003072174	Prolyl oligopeptidase	Teredinibacter turnerae	Prolyl oligopeptidase_C	649	Proteolysis	-	-
YP_003370022	Prolyl oligopeptidase	Pirellula staleyi	Prolyl oligopeptidase_C	305	Proteolysis	-	-
YP_003095562.1	Prolyl oligopeptidase	Flavobacteriaceae bacterium	Prolyl oligopeptidase_N-Prolyl oligopeptidase_C	647	Proteolysis	-	-
YP_003594481	Prolyl oligopeptidase	Caulobacter segnis	Prolyl oligopeptidase_C	261	-	-	-
YP_002131014	Prolyl oligopeptidase	Phenylobacterium zucineum	Prolyl oligopeptidase_C	839	-	-	-
YP_001298059	Prolyl oligopeptidase	Bacteroides vulgatus	Prolyl oligopeptidase_C	345	-	-	-
NP_394135	Prolyl oligopeptidase	Thermoplasma acidophilum	Prolyl oligopeptidase_C	583	-	-	-
YP_826565	Prolyl oligopeptidase	Candidatus Solibacter usitatus	Prolyl oligopeptidase_C	648	-	-	-
YP_826566	Prolyl oligopeptidase	Candidatus Solibacter usitatus	Prolyl oligopeptidase_C	647	-	-	-
YP_001473411	Prolyl oligopeptidase	Shewanella sediminis	Dipeptidyl peptidase -Prolyl oligopeptidase_C	691	-	-	-
YP_926723	Prolyl oligopeptidase	Shewanella amazonensis	Prolyl oligopeptidase_C	841	-	-	-
YP_002760740	Prolyl oligopeptidase	Gemmatimonas aurantiaca	Prolyl oligopeptidase_C	904	-	-	-
YP_001105152	α/β hydrolase member	Saccharopolyspora erythraea	α/β hydrolase	253	-	extracellular region	hydrolase activity
YP_003099044	α/β hydrolase member	Actinosynnema mirum	α/β hydrolase	221	-	plasma membrane	-
YP_003119027	α/β hydrolase member	Catenulispora acidiphila	α/β hydrolase	270	metabolic process	-	catalytic activity
YP_003409509	α/β hydrolase member	Geodermatophilus obscurus	α/β hydrolase	266	metabolic process	-	hydrolase activity
YP_003378105	α/β hydrolase member	Kribbella flavida	α/β hydrolase	227	-	-	catalytic activity
YP_003383299	α/β hydrolase member	Kribbella flavida	α/β hydrolase	240	-	plasma membrane	-
YP_004007628	α/β hydrolase member	Rhodococcus equi	α/β hydrolase	251	glycerolipid catabolic process	-	triglyceride lipase activity
YP_003133696	α/β hydrolase member	Saccharomonospora viridis	α/β hydrolase	296	metabolic process	cytoplasm	hydrolase activity
YP_003133971	α/β hydrolase member	Saccharomonospora viridis	α/β hydrolase	271	-	cytosol	-
YP_001161333	α/β hydrolase member	Salinispora tropica	α/β hydrolase	268	-	cytosol	-
YP_001108841	α/β hydrolase member	Saccharopolyspora erythraea	α/β hydrolase	191	-	-	hydrolase activity
YP_003337617	α/β hydrolase member	Streptosporangium roseum	α/β hydrolase	326	glucan catabolic process	-	glucan endo 1,6 β glucosidase activity
YP_003340151	α/β hydrolase member	Streptosporangium roseum	α/β hydrolase	490	acyl coA metabolic process	-	palmitoyl coA hydrolase activity
YP_001866769	α/β hydrolase member	Nostoc punctiforme	α/β hydrolase	473	protein deacetylation	cytoplasma	NAD+ binding
YP_003340938	α/β hydrolase member	Streptosporangium roseum	α/β hydrolase	245	acyl CoA metabolic process	-	palmitoyl coA hydrolase activity
YP_001685177	α/β hydrolase member	Caulobacter	Prolyl oligopeptidase_C	328	-	plasma membrane	-
YP_001752798	α/β hydrolase member	Methylobacterium radiotolerans	α/β hydrolase	337	-	-	carboxylesterase activity
YP_002908379	α/β hydrolase member	Burkholderia glumae	α/β hydrolase	306	metabolic process	-	catalytic activity
YP_003902189	α/β hydrolase member	Vulcanisaeta distributa	α/β hydrolase	207	proteolysis	-	-
YP_001056878	α/β hydrolase member	Pyrobaculum calidifontis	α/β hydrolase	198	-	mitochondria	hydrolase activity
YP_002785569	α/β hydrolase member	Deinococcus deserti	α/β hydrolase	187	biotin biosynthetic process	-	carboxylesterase activity
YP_823427	α/β hydrolase member	Solibacter usitatus	α/β hydrolase	227	proteolysis	-	serine type peptidase activity
YP_824181	α/β hydrolase member	Solibacter usitatus	α/β hydrolase	319	metabolic process	-	hydrolase activity
YP_825686	α/β hydrolase member	Solibacter usitatus	α/β hydrolase	225	response to toxin	-	bromide peroxidase activity
YP_003342390	α/β hydrolase member	Streptosporangium roseum	α/β hydrolase	262	glycerolipid catabolic process	-	triglyceride lipase activity
YP_003344328	α/β hydrolase member	Streptosporangium roseum	α/β hydrolase	259	metabolic process	-	hydrolase activity
YP_001684954	α/β hydrolase member	Caulobacter	α/β hydrolase	343	-	-	hydrolase activity
YP_001685409	α/β hydrolase member	Caulobacter	α/β hydrolase	303	lipid storage	-	hydrolase activity
YP_003593798	α/β hydrolase member	Caulobacter segnis	α/β hydrolase	322	-	plasma membrane	-
YP_757846	α/β hydrolase member	Maricaulis maris	α/β hydrolase	312	metabolic process	-	hydrolase activity
YP_001754214	α/β hydrolase member	Methylobacterium radiotolerans	α/β hydrolase	314	-	-	carboxyl esterase activity
YP_002130718	α/β hydrolase member	Phenylobacterium zucineum	α/β hydrolase	320	metabolic process	-	hydrolase
YP_002297573	α/β hydrolase member	Rhodospirillum centenum	α/β hydrolase	281	metabolic process	-	hydrolase activity
YP_002299517	α/β hydrolase member	Rhodospirillum centenum	α/β hydrolase	333	regulation of transcription	-	hydrolase activity
YP_618075	α/β hydrolase member	Sphingopyxis alaskensis	α/β hydrolase	323	-	-	carboxyl esterase activity
YP_917022	α/β hydrolase member	Paracoccus denitrificans	α/β hydrolase	328	glucan catabolic process	-	glucan endo 1,6 β glucosidase activity
YP_001893713	α/β hydrolase member	Burkholderia phytofirmans	α/β hydrolase	355	glucan catabolic process	-	glucan endo 1,6 β glucosidase activity
YP_002912227	α/β hydrolase member	Burkholderia glumae	α/β hydrolase	302	-	-	hydrolase activity
YP_002913009	α/β hydrolase member	Burkholderia glumae	α/β hydrolase	413	proteolysis	-	-
YP_003085643	α/β hydrolase member	Dyadobacter fermentans	α/β hydrolase	816	-	extracellular space	-
YP_001637144	α/β hydrolase member	Chloroflexus aurantiacus	α/β hydrolase	323	-	cell wall	-
YP_001637335	α/β hydrolase member	Chloroflexus aurantiacus	α/β hydrolase	273	proteolysis	-	-
YP_001543111	α/β hydrolase member	Herpetosiphon aurantiacus	α/β hydrolase	269	glycerolipid catabolic process	-	triglyceride lipase activity
YP_930285	α/β hydrolase member	Pyrobaculum islandicum	α/β hydrolase	201	proteolysis	-	-
YP_001794287	α/β hydrolase member	Thermoproteus neutrophilus	α/β hydrolase	196	proteolysis	-	-
YP_001154422	α/β hydrolase member	Pyrobaculum arsenaticum	α/β hydrolase	198	proteolysis	-	-
YP_822271	α/β hydrolase member	Solibacter usitatus	α/β hydrolase	206	-	cytosol	-
YP_003428763	α/β hydrolase member	Bacillus pseudofirmus	α/β hydrolase	281	-	-	hydrolase activity
YP_003164617	α/β hydrolase member	Leptotrichia buccalis	α/β hydrolase	289	glycerolipid catabolic process	-	triglyceride lipase activity
YP_001475273	α/β hydrolase member	Shewanella sediminis	α/β hydrolase	310	lipid catabolic process	-	lipase activity
YP_001094103	α/β hydrolase member	Shewanella loihica	α/β hydrolase	304	glucan catabolic process	-	glucan endo 1,6 β glucosidase activity
YP_002028401	α/β hydrolase member	Stenotrophomonas maltophilia	α/β hydrolase	345	glucan catabolic process	-	glucan endo 1,6 β glucosidase activity
YP_003374582	α/β hydrolase member	Xanthomonas albilineans	α/β hydrolase	382	-	plasma membrane	-
YP_003374886	α/β hydrolase member	Xanthomonas albilineans	α/β hydrolase	275	acetoin catabolic process	-	dihydrolipoyllysine-residue acetyltransferase activity
YP_003375608	α/β hydrolase member	Xanthomonas albilineans	α/β hydrolase	297	-	-	carboxylesterase activity
YP_002761725	α/β hydrolase member	Gemmatimonas aurantiaca	α/β hydrolase	293	-	-	hydrolase activity
YP_002762115	α/β hydrolase member	Gemmatimonas aurantiaca	α/β hydrolase	368	-	-	hydrolase activity
YP_002763143	α/β hydrolase member	Gemmatimonas aurantiaca	α/β hydrolase	633	-	plasma membrane	-
YP_003086768	α/β hydrolase member	Dyadobacter fermentans	Carboxylesterase family	372	-	-	carboxylesterase activity
YP_001615006	α/β hydrolase member	Sorangium cellulosum	Dipeptidyl peptidase -Prolyl oligopeptidase_C	762	proteolysis	-	-
NP_214371.1	α/β hydrolase member	Aquifex aeolicus	Dienelactone hydrolase	231	-	-	hydrolase
NP_213224.1	α/β hydrolase member	Aquifex aeolicus	α/β hydrolase	256	-	-	hydrolase
NP_214464.1	α/β hydrolase member	Aquifex aeolicus	α/β hydrolase	207	Biotin biosynthesis	-	Carboxylesterase activity
YP_002728134.1	α/β hydrolase member	Sulfurihydrogenibium azorense	α/β hydrolase	188	metabolic process	-	hydrolase activity, acting on ester bonds
YP_001930776.1	α/β hydrolase member	Sulfurihydrogenibium	α/β hydrolase	187	metabolic process	-	hydrolase activity, acting on ester bonds
YP_001256623.1	α/β hydrolase member	Mycoplasma agalactiae	α/β hydrolase	147	-	-	hydrolase
YP_001256624.1	α/β hydrolase member	Mycoplasma agalactiae	α/β hydrolase	102	-	mitochondria	-
YP_424789.1	α/β hydrolase member	Mycoplasma capricolum	Lysophospholipase	301	-	-	hydrolase
YP_002960899.1	α/β hydrolase member	Mycoplasma conjunctivae	α/β hydrolase	269	-	-	hydrolase
YP_004047201.1	α/β hydrolase member	Mycoplasma leachii	α/β hydrolase	264	-	-	hydrolase
YP_004047199.1	α/β hydrolase member	Mycoplasma leachii	α/β hydrolase	266	-	-	hydrolase
YP_004047200.1	α/β hydrolase member	Mycoplasma leachii	α/β hydrolase	264	-	-	hydrolase
YP_004047617.1	α/β hydrolase member	Mycoplasma leachii	Lysophospholipase	301	metabolic process	-	hydrolase activity
NP_758004.1	α/β hydrolase member	Mycoplasma penetrans	α/β hydrolase	181	-	cytoplasm	hydrolase activity
YP_278193.1	α/β hydrolase member	Mycoplasma synoviae	α/β hydrolase	271	-	-	hydrolase activity
YP_003630016	α/β hydrolase member	Planctomyces limnophilus	Putative esterase	700	-	-	-
YP_003393612	α/β hydrolase member	Conexibacter woesei	α/β hydrolase	399	-	-	-
YP_003408929	α/β hydrolase member	Geodermatophilus obscurus	α/β hydrolase	417	-	-	-
YP_003409358	α/β hydrolase member	Geodermatophilus obscurus	α/β hydrolase	399	-	-	-
YP_001360414	α/β hydrolase member	Kineococcus radiotolerans	α/β hydrolase	321	-	-	-
YP_001361951	α/β hydrolase member	Kineococcus radiotolerans	α/β hydrolase	336	-	-	-
YP_003379081	α/β hydrolase member	Kribbella flavida	α/β hydrolase	274	-	-	-
YP_888351	α/β hydrolase member	Mycobacterium smegmatis	α/β hydrolase	451	-	-	-
YP_003681241	α/β hydrolase member	Nocardiopsis dassonvillei	α/β hydrolase	362	-	-	-
YP_004005927	α/β hydrolase member	Rhodococcus equi	α/β hydrolase	321	-	-	-
YP_643173	α/β hydrolase member	Rubrobacter xylanophilus	α/β hydrolase	256	-	-	-
YP_645071	α/β hydrolase member	Rubrobacter xylanophilus	α/β hydrolase	305	-	-	-
YP_003322587	α/β hydrolase member	Thermobaculum terrenum	α/β hydrolase	292	-	-	-
YP_001684027	α/β hydrolase member	Caulobacter	α/β hydrolase	319	-	-	-
YP_003387789	α/β hydrolase member	Spirosoma linguale	Dienelactone hydrolase	360	-	-	-
YP_002763110	α/β hydrolase member	Gemmatimonas aurantiaca	α/β hydrolase	418	-	-	-
YP_001903932	α/β hydrolase member	Xanthomonas campestris	α/β hydrolase	283	-	-	-
YP_001904913	α/β hydrolase member	Xanthomonas campestris	α/β hydrolase	312	-	-	-
YP_003264972	α/β hydrolase member	Haliangium ochraceum	α/β hydrolase	312	-	-	-
YP_003267894	α/β hydrolase member	Haliangium ochraceum	α/β hydrolase	332	-	-	-
YP_003268460	α/β hydrolase member	Haliangium ochraceum	α/β hydrolase	310	-	-	-
YP_003147775	α/β hydrolase member	Kangiella koreensis	α/β hydrolase	295	-	-	-
YP_660438	α/β hydrolase member	Pseudoalteromonas atlantica	α/β hydrolase	386	-	-	-
YP_003599575	α/β hydrolase member	Bacillus megaterium	α/β hydrolase	303	-	-	-
YP_002365727	α/β hydrolase member	Bacillus cereus	α/β hydrolase	460	-	-	-
YP_002368030	α/β hydrolase member	Bacillus cereus	α/β hydrolase	308	-	-	-
YP_002368911	α/β hydrolase member	Bacillus cereus	α/β hydrolase	308	-	-	-
YP_002752126	α/β hydrolase member	Bacillus cereus	α/β hydrolase	267	-	-	-
YP_824457	α/β hydrolase member	Solibacter usitatus	α/β hydrolase	210	-	-	-
YP_821556	α/β hydrolase member	Solibacter usitatus	α/β hydrolase	301	-	-	-
YP_862383	α/β hydrolase member	Gramella forsetii	α/β hydrolase	312	-	-	-
YP_863441	α/β hydrolase member	Gramella forsetii	α/β hydrolase	320	-	-	-
YP_003125439	α/β hydrolase member	Chitinophaga pinensis	α/β hydrolase	816	-	-	-
YP_002131807	α/β hydrolase member	Phenylobacterium zucineum	α/β hydrolase	249	-	-	-
YP_002131934	α/β hydrolase member	Phenylobacterium zucineum	α/β hydrolase	283	-	-	-
YP_001043913	α/β hydrolase member	Rhodobacter sphaeroides	α/β hydrolase	248	-	-	-
YP_002297572	α/β hydrolase member	Rhodospirillum centenum	α/β hydrolase	326	-	-	-
YP_002360973	α/β hydrolase member	Methylocella silvestris	α/β hydrolase	272	-	-	-
YP_002130563	α/β hydrolase member	Phenylobacterium zucineum	α/β hydrolase	216	-	-	-
YP_001686401	α/β hydrolase member	Caulobacter	Dienelactone hydrolase	253	-	-	-
YP_003592874	α/β hydrolase member	Caulobacter segnis	α/β hydrolase	301	-	-	-
YP_003817859	α/β hydrolase member	Brevundimonas subvibrioides	α/β hydrolase	274	-	-	-
YP_003343370	α/β hydrolase member	Streptosporangium roseum	α/β hydrolase	263	-	-	-
YP_827508	α/β hydrolase member	Solibacter usitatus	α/β hydrolase	361	-	-	-
YP_827744	α/β hydrolase member	Solibacter usitatus	α/β hydrolase	581	-	-	-
YP_003426906	α/β hydrolase member	Bacillus pseudofirmus	α/β hydrolase	312	-	-	-
YP_003598141	α/β hydrolase member	Bacillus megaterium	α/β hydrolase	310	-	-	-
YP_003242973	α/β hydrolase member	Geobacillus	α/β hydrolase	331	-	-	-
YP_002759546	α/β hydrolase member	Gemmatimonas aurantiaca	α/β hydrolase	359	-	-	-
YP_002760749	α/β hydrolase member	Gemmatimonas aurantiaca	α/β hydrolase	342	-	-	-
YP_002762977	α/β hydrolase member	Gemmatimonas aurantiaca	α/β hydrolase	320	-	-	-
YP_003343903	α/β hydrolase member	Streptosporangium roseum	Tannaseand -3HB-oligomer hydrolase	463	-	-	-
YP_003340976	α/β hydrolase member	Streptosporangium roseum	α/β hydrolase	279	-	-	-
YP_003341910	α/β hydrolase member	Streptosporangium roseum	α/β hydrolase	496	-	-	-
YP_003342064	α/β hydrolase member	Streptosporangium roseum	α/β hydrolase	303	-	-	-
YP_825175	α/β hydrolase member	Solibacter usitatus	α/β hydrolase	425	-	-	-
YP_002911608	α/β hydrolase member	Burkholderia glumae	α/β hydrolase	264	-	-	-
YP_001430619	α/β hydrolase member	Roseiflexus castenholzii	α/β hydrolase	294	-	-	-
YP_001755825	α/β hydrolase member	Methylobacterium radiotolerans	α/β hydrolase	255	-	-	-
YP_001263250	α/β hydrolase member	Sphingomonas wittichii	α/β hydrolase	244	-	-	-
YP_615552	α/β hydrolase member	Sphingopyxis alaskensis	α/β hydrolase	426	-	-	-
YP_004041849	α/β hydrolase member	Paludibacter propionicigenes	α/β hydrolase	583	-	-	-
YP_001639092	α/β hydrolase member	Methylobacterium extorquens	α/β hydrolase	271	-	-	-
YP_003819040	α/β hydrolase member	Brevundimonas subvibrioides	α/β hydrolase	386	-	-	-
YP_003112667	α/β hydrolase member	Catenulispora acidiphila	α/β hydrolase	434	-	-	-
YP_003116234	α/β hydrolase member	Catenulispora acidiphila	α/β hydrolase	390	-	-	-
YP_003340180	α/β hydrolase member	Streptosporangium roseum	α/β hydrolase	326	-	-	-
YP_003340582	α/β hydrolase member	Streptosporangium roseum	α/β hydrolase	247	-	-	-
YP_003340849	α/β hydrolase member	Streptosporangium roseum	α/β hydrolase	423	-	-	-
YP_003432954.1	α/β hydrolase member	Hydrogenobacter thermophilus	α/β hydrolase	234	-	-	-
YP_003473231.1	α/β hydrolase member	Thermocrinis albus	α/β hydrolase	228	-	-	-
YP_004051260.1	α/β hydrolase member	Calditerrivibrio nitroreducens	α/β hydrolase	311	-	-	-
YP_424372.1	α/β hydrolase member	Mycoplasma capricolum	α/β hydrolase	329	-	-	-
YP_424699.1	α/β hydrolase member	Mycoplasma capricolum	α/β hydrolase	382	-	-	-
YP_424769.1	α/β hydrolase member	Mycoplasma capricolum	α/β hydrolase	376	-	-	-
YP_424119.1	α/β hydrolase member	Mycoplasma capricolum	α/β hydrolase	287	-	-	-
YP_004047157.1	α/β hydrolase member	Mycoplasma leachii	α/β hydrolase	331	-	-	-
YP_004047499.1	α/β hydrolase member	Mycoplasma leachii	α/β hydrolase	382	-	-	-
YP_004047585.1	α/β hydrolase member	Mycoplasma leachii	α/β hydrolase	328	-	-	-
YP_004046929.1	α/β hydrolase member	Mycoplasma leachii	α/β hydrolase	286	-	-	-
NP_975567.1	α/β hydrolase member	Mycoplasma mycoides	α/β hydrolase	329	-	-	-
NP_975793.1	α/β hydrolase member	Mycoplasma mycoides	BAAT-AcylcoA	232	-	-	-
NP_975126.1	α/β hydrolase member	Mycoplasma mycoides	α/β hydrolase	286	-	-	-
					-	-	-
- indicates unknown
